# Supplementary material for: tert-Butyl N-[(11-exo-benzyl­oxy­carbonyl-8-oxopenta­cyclo­[5.4.0.02,6.03,10.05,9]undecane-11-endo-yloxy)carbon­yl­methyl]carbamate
Source: Acta Crystallogr Sect E Struct Rep Online. 2010 Sep 25;66(Pt 10):o2607–8. doi: 10.1107/S1600536810036627 (PMC2983419; doi:10.1107/S1600536810036627)
Supplement: Supplementary file 1 [file e-66-o2607-sup1.cif]

##############################################################################
###                                                                        ###
###        Electronic paper (Acta Crystallographica Section E)             ###
###                                                                        ###
##############################################################################
#                                                                            #
# This CIF contains the data in a paper accepted for publication in Acta     #
# Crystallographica Section E. It conforms to the requirements of Notes      #
# for Authors for Section E, and has been peer reviewed under the auspices   #
# of the IUCr Commission on Journals.                                        #
#                                                                            #
# Full details of the Crystallographic Information File format               #
# are given in the paper "The Crystallographic Information File (CIF):       #
# a New Standard Archive File for Crystallography" by S. R. Hall, F. H.      #
# Allen and I. D. Brown [Acta Cryst. (1991), A47, 655-685].                  #
#                                                                            #
# The current version of the core CIF dictionary is obtainable from          #
# ftp://ftp.iucr.org/pub/cif_core.dic. The current version number is 2.4.    #
#                                                                            #
# Software is freely available for graphical display of the structure(s) in  #
# this CIF.  For information consult the CIF home page http://www.iucr.org/  #
# cif/home.html                                                              #
#                                                                            #
# This file may be used for bona fide research purposes within the           #
# scientific community so long as proper attribution is given to the journal # 
# article from which it was obtained.                                        #
#                                                                            #
##############################################################################
                                             
data_I
_audit_creation_method     SHELXL-97
_chemical_name_systematic
;
<i>tert</i>-Butyl <i>N</i>-[(11-<i>exo</i>-benzyloxycarbonyl-8-
oxopentacyclo[5.4.0.0^2,6^.0^3,10^.0^5,9^]undecane-11-<i>endo</i>-
yloxy)carbonylmethyl]carbamate
;
_chemical_name_common     ?
_chemical_formula_moiety     'C26 H29 N O7'
_chemical_formula_sum     'C26 H29 N O7'
_chemical_formula_iupac     'C26 H29 N O7'
_chemical_formula_weight     467.50
_chemical_melting_point     ?
_symmetry_cell_setting     monoclinic
_symmetry_space_group_name_H-M     'C c'
loop_
    _symmetry_equiv_pos_as_xyz
    'x, y, z'
    'x, -y, z+1/2'
    'x+1/2, y+1/2, z'
    'x+1/2, -y+1/2, z+1/2'
_cell_length_a     9.7260(2)
_cell_length_b     27.5398(7)
_cell_length_c     9.3500(2)
_cell_angle_alpha     90.00
_cell_angle_beta     107.6790(10)
_cell_angle_gamma     90.00
_cell_volume     2386.14(9)
_cell_formula_units_Z     4
_cell_measurement_reflns_used     8919
_cell_measurement_theta_min     5.92
_cell_measurement_theta_max     68.13
_cell_measurement_temperature     173(2)
_exptl_crystal_description     block
_exptl_crystal_colour     colourless
_exptl_crystal_size_max     0.24
_exptl_crystal_size_mid     0.22
_exptl_crystal_size_min     0.19
_exptl_crystal_density_diffrn     1.301
_exptl_crystal_density_meas     ?
_exptl_crystal_density_method     'not measured'
_exptl_crystal_F_000     992
_exptl_absorpt_coefficient_mu     0.781
_exptl_absorpt_correction_type     multi-scan
_exptl_absorpt_process_details     '(SADABS; Bruker, 2006)'
_exptl_absorpt_correction_T_min     0.6943
_exptl_absorpt_correction_T_max     0.7530
_exptl_special_details
;
Half sphere of data collected using <i>SAINT</i> strategy (Bruker, 2006).
Crystal to detector distance = 50 mm; combination of \f and \w scans of 0.5\%,
40 s per \%, 2 iterations.
;
_diffrn_ambient_temperature     173(2)
_diffrn_radiation_type     CuK\a
_diffrn_radiation_wavelength     1.54178
_diffrn_radiation_source     'fine-focus sealed tube'
_diffrn_radiation_monochromator     graphite
_diffrn_measurement_device_type     'Bruker Kappa DUO APEXII'
_diffrn_measurement_method     '0.5\% \f scans and \w scans'
_diffrn_reflns_number     8919
_diffrn_reflns_av_R_equivalents     0.0237
_diffrn_reflns_av_sigmaI/netI     0.0253
_diffrn_reflns_theta_min     5.92
_diffrn_reflns_theta_max     68.13
_diffrn_reflns_theta_full     68.13
_diffrn_measured_fraction_theta_max     0.980
_diffrn_measured_fraction_theta_full     0.980
_diffrn_reflns_limit_h_min     -11
_diffrn_reflns_limit_h_max     11
_diffrn_reflns_limit_k_min     -30
_diffrn_reflns_limit_k_max     32
_diffrn_reflns_limit_l_min     -11
_diffrn_reflns_limit_l_max     10
_diffrn_standards_number     ?
_diffrn_standards_interval_count     ?
_diffrn_standards_interval_time     ?
_diffrn_standards_decay_%     ?
_refine_special_details
;
Refinement of <i>F</i>^2^ against ALL reflections. The weighted <i>R</i>-factor
<i>wR</i> and goodness of fit <i>S</i> are based on <i>F</i>^2^, conventional
<i>R</i>-factors <i>R</i> are based on <i>F</i>, with <i>F</i> set to zero for
negative <i>F</i>^2^. The threshold expression of <i>F</i>^2^ >
\s(<i>F</i>^2^) is used only for calculating <i>R</i>-factors(gt) <i>etc</i>.
and is not relevant to the choice of reflections for refinement.
<i>R</i>-factors based on <i>F</i>^2^ are statistically about twice as large
as those based on <i>F</i>, and <i>R</i>- factors based on ALL data will be
even larger.
;
_reflns_number_total     3948
_reflns_number_gt     3802
_reflns_threshold_expression     I>2sigma(I)
_refine_ls_structure_factor_coef     Fsqd
_refine_ls_matrix_type     full
_refine_ls_R_factor_all     0.0399
_refine_ls_R_factor_gt     0.0383
_refine_ls_wR_factor_gt     0.0983
_refine_ls_wR_factor_ref     0.0999
_refine_ls_goodness_of_fit_ref     1.072
_refine_ls_restrained_S_all     1.072
_refine_ls_number_reflns     3948
_refine_ls_number_parameters     311
_refine_ls_number_restraints     3
_refine_ls_hydrogen_treatment     mixed
_refine_ls_weighting_scheme     calc
_refine_ls_weighting_details
         'calc w=1/[\s^2^(Fo^2^)+(0.0509P)^2^+1.0452P] where P=(Fo^2^+2Fc^2^)/3'
_atom_sites_solution_hydrogens     geom
_atom_sites_solution_primary     direct
_atom_sites_solution_secondary     difmap
_refine_ls_shift/su_max     0.001
_refine_ls_shift/su_mean     0.000
_refine_diff_density_max     0.207
_refine_diff_density_min     -0.178
_refine_ls_extinction_method     none
_refine_ls_extinction_coef     ?
_refine_ls_abs_structure_details     'Flack (1983), 1760 Friedel pairs'
_refine_ls_abs_structure_Flack     0.00(18)
loop_
    _atom_type_symbol
    _atom_type_description
    _atom_type_scat_dispersion_real
    _atom_type_scat_dispersion_imag
    _atom_type_scat_source
    'C' 'C' 0.0181 0.0091
                         'International Tables Vol C Tables 4.2.6.8 and 6.1.1.4'
    'H' 'H' 0.0000 0.0000
                         'International Tables Vol C Tables 4.2.6.8 and 6.1.1.4'
    'N' 'N' 0.0311 0.0180
                         'International Tables Vol C Tables 4.2.6.8 and 6.1.1.4'
    'O' 'O' 0.0492 0.0322
                         'International Tables Vol C Tables 4.2.6.8 and 6.1.1.4'
_computing_data_collection     'APEX2 (Bruker, 2006)'
_computing_cell_refinement     'SAINT (Bruker, 2006)'
_computing_data_reduction     'SAINT (Bruker, 2006)'
_computing_structure_solution     'SHELXS97 (Sheldrick, 2008)'
_computing_structure_refinement     'SHELXL97 (Sheldrick, 2008)'
_computing_molecular_graphics     'X-SEED (Barbour, 2001)'
_computing_publication_material     'SHELXL97 (Sheldrick, 2008)'
loop_
    _atom_site_type_symbol
    _atom_site_label
    _atom_site_fract_x
    _atom_site_fract_y
    _atom_site_fract_z
    _atom_site_U_iso_or_equiv
    _atom_site_adp_type
    _atom_site_calc_flag
    _atom_site_refinement_flags
    _atom_site_occupancy
    _atom_site_disorder_assembly
    _atom_site_disorder_group
    O O1 0.65693(19) 1.00052(6) 0.9771(2) 0.0521(4) Uani d . 1 . .
    O O2 0.76432(15) 0.90113(5) 0.91549(15) 0.0358(3) Uani d . 1 . .
    O O3 0.7061(2) 0.87716(7) 0.67501(18) 0.0564(5) Uani d . 1 . .
    O O4 1.1178(2) 0.90102(8) 0.6733(2) 0.0619(5) Uani d . 1 . .
    O O5 1.00520(16) 0.93227(6) 0.44177(16) 0.0452(4) Uani d . 1 . .
    O O6 0.5895(2) 0.78765(6) 0.8670(3) 0.0661(5) Uani d . 1 . .
    O O7 0.8234(2) 0.80702(6) 0.9488(3) 0.0642(5) Uani d . 1 . .
    N N1 0.9078(2) 0.94186(8) 0.6227(2) 0.0454(4) Uani d D 1 . .
    H H1N 0.836(2) 0.9596(8) 0.549(2) 0.049(7) Uiso d D 1 . .
    C C1 0.4838(3) 0.88257(10) 1.2375(3) 0.0584(6) Uani d . 1 . .
    H H1A 0.5564 0.8807 1.3379 0.070 Uiso calc R 1 . .
    H H1B 0.3871 0.8739 1.2442 0.070 Uiso calc R 1 . .
    C C2 0.4852(3) 0.93103(9) 1.1615(3) 0.0504(6) Uani d . 1 . .
    H H2 0.4599 0.9597 1.2140 0.060 Uiso calc R 1 . .
    C C3 0.6376(3) 0.93282(8) 1.1385(2) 0.0423(5) Uani d . 1 . .
    H H3 0.7140 0.9474 1.2248 0.051 Uiso calc R 1 . .
    C C4 0.6031(2) 0.96254(8) 0.9971(2) 0.0411(5) Uani d . 1 . .
    C C5 0.4713(3) 0.93899(8) 0.8917(3) 0.0464(5) Uani d . 1 . .
    H H5 0.4163 0.9584 0.8021 0.056 Uiso calc R 1 . .
    C C6 0.3875(3) 0.92269(9) 1.0015(3) 0.0507(6) Uani d . 1 . .
    H H6 0.2846 0.9332 0.9777 0.061 Uiso calc R 1 . .
    C C7 0.5258(3) 0.85303(8) 1.1207(3) 0.0503(6) Uani d . 1 . .
    H H7 0.5335 0.8173 1.1397 0.060 Uiso calc R 1 . .
    C C8 0.6645(2) 0.87760(8) 1.1087(2) 0.0385(4) Uani d . 1 . .
    H H8 0.7545 0.8642 1.1809 0.046 Uiso calc R 1 . .
    C C9 0.6564(2) 0.86978(7) 0.9442(2) 0.0375(4) Uani d . 1 . .
    C C10 0.5005(3) 0.88424(8) 0.8639(3) 0.0445(5) Uani d . 1 . .
    H H10 0.4605 0.8727 0.7579 0.053 Uiso calc R 1 . .
    C C11 0.4164(3) 0.86818(9) 0.9720(3) 0.0503(6) Uani d . 1 . .
    H H11 0.3305 0.8468 0.9305 0.060 Uiso calc R 1 . .
    C C12 0.7770(2) 0.90133(7) 0.7760(2) 0.0377(4) Uani d . 1 . .
    C C13 0.8940(3) 0.93654(8) 0.7718(2) 0.0422(5) Uani d . 1 . .
    H H13A 0.8725 0.9686 0.8077 0.051 Uiso calc R 1 . .
    H H13B 0.9870 0.9252 0.8409 0.051 Uiso calc R 1 . .
    C C14 1.0199(2) 0.92285(8) 0.5870(2) 0.0394(5) Uani d . 1 . .
    C C15 1.1196(2) 0.91702(8) 0.3776(2) 0.0402(5) Uani d . 1 . .
    C C16 1.2606(3) 0.94073(13) 0.4606(3) 0.0650(8) Uani d . 1 . .
    H H16A 1.2484 0.9761 0.4575 0.097 Uiso calc R 1 . .
    H H16B 1.3340 0.9318 0.4131 0.097 Uiso calc R 1 . .
    H H16C 1.2911 0.9297 0.5652 0.097 Uiso calc R 1 . .
    C C17 1.0661(3) 0.93591(14) 0.2193(3) 0.0681(8) Uani d . 1 . .
    H H17A 1.0606 0.9714 0.2210 0.102 Uiso calc R 1 . .
    H H17B 0.9701 0.9225 0.1694 0.102 Uiso calc R 1 . .
    H H17C 1.1328 0.9260 0.1644 0.102 Uiso calc R 1 . .
    C C18 1.1285(4) 0.86241(11) 0.3777(4) 0.0756(9) Uani d . 1 . .
    H H18A 1.0340 0.8489 0.3228 0.113 Uiso calc R 1 . .
    H H18B 1.1574 0.8505 0.4814 0.113 Uiso calc R 1 . .
    H H18C 1.2000 0.8523 0.3290 0.113 Uiso calc R 1 . .
    C C19 0.6842(3) 0.81669(8) 0.9137(3) 0.0483(5) Uani d . 1 . .
    C C20 0.8571(4) 0.75648(10) 0.9237(6) 0.1008(15) Uani d . 1 . .
    H H20A 0.7839 0.7436 0.8334 0.121 Uiso calc R 1 . .
    H H20B 0.8553 0.7364 1.0109 0.121 Uiso calc R 1 . .
    C C21 1.0032(3) 0.75425(8) 0.9029(3) 0.0489(6) Uani d . 1 . .
    C C22 1.0989(4) 0.71945(11) 0.9751(3) 0.0657(8) Uani d . 1 . .
    H H22 1.0766 0.6993 1.0474 0.079 Uiso calc R 1 . .
    C C23 1.2270(3) 0.71335(13) 0.9445(4) 0.0726(8) Uani d . 1 . .
    H H23 1.2910 0.6882 0.9931 0.087 Uiso calc R 1 . .
    C C24 1.2633(3) 0.74254(11) 0.8465(5) 0.0752(9) Uani d . 1 . .
    H H24 1.3543 0.7389 0.8298 0.090 Uiso calc R 1 . .
    C C25 1.1698(4) 0.77737(10) 0.7713(3) 0.0625(7) Uani d . 1 . .
    H H25 1.1948 0.7976 0.7008 0.075 Uiso calc R 1 . .
    C C26 1.0372(3) 0.78318(9) 0.7980(3) 0.0537(6) Uani d . 1 . .
    H H26 0.9707 0.8069 0.7442 0.064 Uiso calc R 1 . .
loop_
    _atom_site_aniso_label
    _atom_site_aniso_U_11
    _atom_site_aniso_U_22
    _atom_site_aniso_U_33
    _atom_site_aniso_U_12
    _atom_site_aniso_U_13
    _atom_site_aniso_U_23
    O1 0.0568(10) 0.0371(8) 0.0610(10) -0.0109(7) 0.0157(8) -0.0025(7)
    O2 0.0419(8) 0.0373(7) 0.0348(7) -0.0062(6) 0.0216(6) -0.0046(6)
    O3 0.0766(12) 0.0561(10) 0.0430(9) -0.0195(9) 0.0279(8) -0.0168(7)
    O4 0.0599(11) 0.0840(13) 0.0476(9) 0.0323(9) 0.0251(8) 0.0226(9)
    O5 0.0425(8) 0.0613(10) 0.0387(8) 0.0141(7) 0.0227(7) 0.0115(7)
    O6 0.0722(12) 0.0430(10) 0.1014(15) -0.0175(9) 0.0537(12) -0.0225(9)
    O7 0.0624(11) 0.0325(8) 0.1147(15) 0.0020(8) 0.0524(11) 0.0000(9)
    N1 0.0460(11) 0.0583(11) 0.0396(10) 0.0134(9) 0.0244(9) 0.0137(8)
    C1 0.0604(16) 0.0588(14) 0.0715(16) 0.0052(12) 0.0429(14) 0.0033(13)
    C2 0.0528(14) 0.0471(13) 0.0614(15) -0.0017(10) 0.0326(12) -0.0095(11)
    C3 0.0477(12) 0.0437(12) 0.0398(11) -0.0039(9) 0.0200(9) -0.0083(9)
    C4 0.0410(11) 0.0354(11) 0.0498(12) -0.0035(8) 0.0182(10) -0.0077(9)
    C5 0.0442(12) 0.0386(11) 0.0528(13) -0.0024(9) 0.0095(10) -0.0039(10)
    C6 0.0374(12) 0.0401(12) 0.0777(17) 0.0016(9) 0.0219(11) -0.0018(11)
    C7 0.0553(14) 0.0384(11) 0.0744(16) 0.0039(10) 0.0455(13) 0.0086(10)
    C8 0.0437(11) 0.0375(11) 0.0416(11) 0.0001(9) 0.0239(9) 0.0002(8)
    C9 0.0419(11) 0.0343(10) 0.0436(11) -0.0072(8) 0.0239(9) -0.0063(8)
    C10 0.0442(12) 0.0392(12) 0.0503(12) -0.0066(9) 0.0148(9) -0.0098(9)
    C11 0.0432(12) 0.0412(12) 0.0724(15) -0.0093(9) 0.0267(11) -0.0121(11)
    C12 0.0482(12) 0.0341(10) 0.0356(10) 0.0030(9) 0.0201(9) -0.0043(8)
    C13 0.0501(12) 0.0475(12) 0.0369(11) -0.0020(9) 0.0248(10) -0.0016(9)
    C14 0.0435(11) 0.0412(11) 0.0381(11) 0.0039(9) 0.0193(9) 0.0060(9)
    C15 0.0399(11) 0.0477(12) 0.0395(11) 0.0057(9) 0.0219(9) 0.0026(9)
    C16 0.0528(15) 0.090(2) 0.0597(16) -0.0151(14) 0.0291(13) -0.0203(14)
    C17 0.0548(16) 0.113(3) 0.0451(13) 0.0158(15) 0.0281(12) 0.0128(14)
    C18 0.103(2) 0.0515(15) 0.101(2) 0.0018(15) 0.074(2) -0.0042(15)
    C19 0.0599(14) 0.0373(12) 0.0645(14) -0.0069(10) 0.0441(12) -0.0068(10)
    C20 0.105(3) 0.0329(14) 0.207(5) 0.0056(14) 0.112(3) 0.0042(19)
    C21 0.0586(14) 0.0324(10) 0.0659(15) 0.0048(10) 0.0341(12) 0.0034(10)
    C22 0.090(2) 0.0604(16) 0.0514(14) 0.0184(15) 0.0279(14) 0.0185(12)
    C23 0.0599(17) 0.073(2) 0.077(2) 0.0147(14) 0.0076(15) 0.0090(15)
    C24 0.0459(13) 0.0561(17) 0.128(3) -0.0112(13) 0.0331(16) -0.0265(18)
    C25 0.089(2) 0.0453(13) 0.0697(17) -0.0167(13) 0.0478(16) -0.0030(12)
    C26 0.0608(15) 0.0406(12) 0.0575(14) 0.0066(10) 0.0144(12) 0.0122(10)
_geom_special_details
;
All e.s.d.'s (except the e.s.d. in the dihedral angle between two l.s. planes)
are estimated using the full covariance matrix. The cell e.s.d.'s are taken
into account individually in the estimation of e.s.d.'s in distances, angles
and torsion angles; correlations between e.s.d.'s in cell parameters are only
used when they are defined by crystal symmetry. An approximate (isotropic)
treatment of cell e.s.d.'s is used for estimating e.s.d.'s involving l.s.
planes.
;
loop_
    _geom_bond_atom_site_label_1
    _geom_bond_atom_site_label_2
    _geom_bond_site_symmetry_2
    _geom_bond_distance
    _geom_bond_publ_flag
    O1 C4 . 1.210(3) ?
    O2 C12 . 1.347(2) ?
    O2 C9 . 1.445(2) ?
    O3 C12 . 1.189(3) ?
    O4 C14 . 1.205(3) ?
    O5 C14 . 1.347(3) ?
    O5 C15 . 1.476(2) ?
    O6 C19 . 1.198(3) ?
    O7 C19 . 1.320(3) ?
    O7 C20 . 1.465(3) ?
    N1 C14 . 1.340(3) ?
    N1 C13 . 1.448(3) ?
    N1 H1N . 0.955(10) ?
    C1 C7 . 1.514(4) ?
    C1 C2 . 1.514(4) ?
    C1 H1A . 0.9900 ?
    C1 H1B . 0.9900 ?
    C2 C6 . 1.526(4) ?
    C2 C3 . 1.562(3) ?
    C2 H2 . 1.0000 ?
    C3 C4 . 1.504(3) ?
    C3 C8 . 1.582(3) ?
    C3 H3 . 1.0000 ?
    C4 C5 . 1.506(3) ?
    C5 C6 . 1.559(4) ?
    C5 C10 . 1.570(3) ?
    C5 H5 . 1.0000 ?
    C6 C11 . 1.567(3) ?
    C6 H6 . 1.0000 ?
    C7 C11 . 1.530(4) ?
    C7 C8 . 1.544(3) ?
    C7 H7 . 1.0000 ?
    C8 C9 . 1.531(3) ?
    C8 H8 . 1.0000 ?
    C9 C10 . 1.527(3) ?
    C9 C19 . 1.529(3) ?
    C10 C11 . 1.546(3) ?
    C10 H10 . 1.0000 ?
    C11 H11 . 1.0000 ?
    C12 C13 . 1.505(3) ?
    C13 H13A . 0.9900 ?
    C13 H13B . 0.9900 ?
    C15 C16 . 1.504(4) ?
    C15 C17 . 1.505(3) ?
    C15 C18 . 1.506(4) ?
    C16 H16A . 0.9800 ?
    C16 H16B . 0.9800 ?
    C16 H16C . 0.9800 ?
    C17 H17A . 0.9800 ?
    C17 H17B . 0.9800 ?
    C17 H17C . 0.9800 ?
    C18 H18A . 0.9800 ?
    C18 H18B . 0.9800 ?
    C18 H18C . 0.9800 ?
    C20 C21 . 1.494(4) ?
    C20 H20A . 0.9900 ?
    C20 H20B . 0.9900 ?
    C21 C22 . 1.364(4) ?
    C21 C26 . 1.379(3) ?
    C22 C23 . 1.371(5) ?
    C22 H22 . 0.9500 ?
    C23 C24 . 1.343(5) ?
    C23 H23 . 0.9500 ?
    C24 C25 . 1.361(5) ?
    C24 H24 . 0.9500 ?
    C25 C26 . 1.395(4) ?
    C25 H25 . 0.9500 ?
    C26 H26 . 0.9500 ?
loop_
    _geom_angle_atom_site_label_1
    _geom_angle_atom_site_label_2
    _geom_angle_atom_site_label_3
    _geom_angle_site_symmetry_1
    _geom_angle_site_symmetry_3
    _geom_angle
    _geom_angle_publ_flag
    C12 O2 C9 . . 117.85(16) ?
    C14 O5 C15 . . 119.49(17) ?
    C19 O7 C20 . . 114.5(2) ?
    C14 N1 C13 . . 121.39(19) ?
    C14 N1 H1N . . 119.6(17) ?
    C13 N1 H1N . . 119.0(17) ?
    C7 C1 C2 . . 95.3(2) ?
    C7 C1 H1A . . 112.7 ?
    C2 C1 H1A . . 112.7 ?
    C7 C1 H1B . . 112.7 ?
    C2 C1 H1B . . 112.7 ?
    H1A C1 H1B . . 110.2 ?
    C1 C2 C6 . . 103.6(2) ?
    C1 C2 C3 . . 103.7(2) ?
    C6 C2 C3 . . 101.79(18) ?
    C1 C2 H2 . . 115.3 ?
    C6 C2 H2 . . 115.3 ?
    C3 C2 H2 . . 115.3 ?
    C4 C3 C2 . . 99.81(19) ?
    C4 C3 C8 . . 111.90(17) ?
    C2 C3 C8 . . 102.04(17) ?
    C4 C3 H3 . . 113.9 ?
    C2 C3 H3 . . 113.9 ?
    C8 C3 H3 . . 113.9 ?
    O1 C4 C3 . . 128.0(2) ?
    O1 C4 C5 . . 126.4(2) ?
    C3 C4 C5 . . 105.04(19) ?
    C4 C5 C6 . . 101.77(19) ?
    C4 C5 C10 . . 111.17(19) ?
    C6 C5 C10 . . 89.40(18) ?
    C4 C5 H5 . . 116.8 ?
    C6 C5 H5 . . 116.8 ?
    C10 C5 H5 . . 116.8 ?
    C2 C6 C5 . . 107.93(19) ?
    C2 C6 C11 . . 103.0(2) ?
    C5 C6 C11 . . 90.14(18) ?
    C2 C6 H6 . . 117.3 ?
    C5 C6 H6 . . 117.3 ?
    C11 C6 H6 . . 117.3 ?
    C1 C7 C11 . . 104.1(2) ?
    C1 C7 C8 . . 104.5(2) ?
    C11 C7 C8 . . 101.31(18) ?
    C1 C7 H7 . . 115.1 ?
    C11 C7 H7 . . 115.1 ?
    C8 C7 H7 . . 115.1 ?
    C9 C8 C7 . . 103.44(18) ?
    C9 C8 C3 . . 110.57(17) ?
    C7 C8 C3 . . 102.31(17) ?
    C9 C8 H8 . . 113.2 ?
    C7 C8 H8 . . 113.2 ?
    C3 C8 H8 . . 113.2 ?
    O2 C9 C10 . . 114.94(17) ?
    O2 C9 C19 . . 110.94(17) ?
    C10 C9 C19 . . 111.30(18) ?
    O2 C9 C8 . . 106.48(16) ?
    C10 C9 C8 . . 101.39(17) ?
    C19 C9 C8 . . 111.31(18) ?
    C9 C10 C11 . . 104.35(19) ?
    C9 C10 C5 . . 111.82(18) ?
    C11 C10 C5 . . 90.48(18) ?
    C9 C10 H10 . . 115.7 ?
    C11 C10 H10 . . 115.7 ?
    C5 C10 H10 . . 115.7 ?
    C7 C11 C10 . . 108.19(19) ?
    C7 C11 C6 . . 102.3(2) ?
    C10 C11 C6 . . 89.98(18) ?
    C7 C11 H11 . . 117.4 ?
    C10 C11 H11 . . 117.4 ?
    C6 C11 H11 . . 117.4 ?
    O3 C12 O2 . . 124.4(2) ?
    O3 C12 C13 . . 126.89(19) ?
    O2 C12 C13 . . 108.69(17) ?
    N1 C13 C12 . . 112.50(19) ?
    N1 C13 H13A . . 109.1 ?
    C12 C13 H13A . . 109.1 ?
    N1 C13 H13B . . 109.1 ?
    C12 C13 H13B . . 109.1 ?
    H13A C13 H13B . . 107.8 ?
    O4 C14 N1 . . 124.4(2) ?
    O4 C14 O5 . . 126.3(2) ?
    N1 C14 O5 . . 109.31(19) ?
    O5 C15 C16 . . 110.40(19) ?
    O5 C15 C17 . . 102.88(18) ?
    C16 C15 C17 . . 110.2(2) ?
    O5 C15 C18 . . 109.52(19) ?
    C16 C15 C18 . . 113.0(2) ?
    C17 C15 C18 . . 110.4(2) ?
    C15 C16 H16A . . 109.5 ?
    C15 C16 H16B . . 109.5 ?
    H16A C16 H16B . . 109.5 ?
    C15 C16 H16C . . 109.5 ?
    H16A C16 H16C . . 109.5 ?
    H16B C16 H16C . . 109.5 ?
    C15 C17 H17A . . 109.5 ?
    C15 C17 H17B . . 109.5 ?
    H17A C17 H17B . . 109.5 ?
    C15 C17 H17C . . 109.5 ?
    H17A C17 H17C . . 109.5 ?
    H17B C17 H17C . . 109.5 ?
    C15 C18 H18A . . 109.5 ?
    C15 C18 H18B . . 109.5 ?
    H18A C18 H18B . . 109.5 ?
    C15 C18 H18C . . 109.5 ?
    H18A C18 H18C . . 109.5 ?
    H18B C18 H18C . . 109.5 ?
    O6 C19 O7 . . 125.0(2) ?
    O6 C19 C9 . . 123.1(2) ?
    O7 C19 C9 . . 111.9(2) ?
    O7 C20 C21 . . 109.1(2) ?
    O7 C20 H20A . . 109.9 ?
    C21 C20 H20A . . 109.9 ?
    O7 C20 H20B . . 109.9 ?
    C21 C20 H20B . . 109.9 ?
    H20A C20 H20B . . 108.3 ?
    C22 C21 C26 . . 118.9(3) ?
    C22 C21 C20 . . 119.8(3) ?
    C26 C21 C20 . . 120.8(3) ?
    C21 C22 C23 . . 120.6(3) ?
    C21 C22 H22 . . 119.7 ?
    C23 C22 H22 . . 119.7 ?
    C24 C23 C22 . . 120.8(3) ?
    C24 C23 H23 . . 119.6 ?
    C22 C23 H23 . . 119.6 ?
    C23 C24 C25 . . 120.1(3) ?
    C23 C24 H24 . . 119.9 ?
    C25 C24 H24 . . 119.9 ?
    C24 C25 C26 . . 119.8(3) ?
    C24 C25 H25 . . 120.1 ?
    C26 C25 H25 . . 120.1 ?
    C21 C26 C25 . . 119.7(2) ?
    C21 C26 H26 . . 120.2 ?
    C25 C26 H26 . . 120.2 ?
loop_
    _geom_torsion_atom_site_label_1
    _geom_torsion_atom_site_label_2
    _geom_torsion_atom_site_label_3
    _geom_torsion_atom_site_label_4
    _geom_torsion_site_symmetry_1
    _geom_torsion_site_symmetry_2
    _geom_torsion_site_symmetry_3
    _geom_torsion_site_symmetry_4
    _geom_torsion
    _geom_torsion_publ_flag
    C7 C1 C2 C6 . . . . 52.8(2) ?
    C7 C1 C2 C3 . . . . -53.2(2) ?
    C1 C2 C3 C4 . . . . 149.0(2) ?
    C6 C2 C3 C4 . . . . 41.6(2) ?
    C1 C2 C3 C8 . . . . 33.9(2) ?
    C6 C2 C3 C8 . . . . -73.4(2) ?
    C2 C3 C4 O1 . . . . 122.5(3) ?
    C8 C3 C4 O1 . . . . -130.2(2) ?
    C2 C3 C4 C5 . . . . -49.2(2) ?
    C8 C3 C4 C5 . . . . 58.2(2) ?
    O1 C4 C5 C6 . . . . -136.1(2) ?
    C3 C4 C5 C6 . . . . 35.7(2) ?
    O1 C4 C5 C10 . . . . 129.9(3) ?
    C3 C4 C5 C10 . . . . -58.2(2) ?
    C1 C2 C6 C5 . . . . -128.2(2) ?
    C3 C2 C6 C5 . . . . -20.8(2) ?
    C1 C2 C6 C11 . . . . -33.8(2) ?
    C3 C2 C6 C11 . . . . 73.7(2) ?
    C4 C5 C6 C2 . . . . -8.2(2) ?
    C10 C5 C6 C2 . . . . 103.3(2) ?
    C4 C5 C6 C11 . . . . -111.89(19) ?
    C10 C5 C6 C11 . . . . -0.38(18) ?
    C2 C1 C7 C11 . . . . -52.6(2) ?
    C2 C1 C7 C8 . . . . 53.3(2) ?
    C1 C7 C8 C9 . . . . -148.1(2) ?
    C11 C7 C8 C9 . . . . -40.1(2) ?
    C1 C7 C8 C3 . . . . -33.1(2) ?
    C11 C7 C8 C3 . . . . 74.8(2) ?
    C4 C3 C8 C9 . . . . 3.2(2) ?
    C2 C3 C8 C9 . . . . 109.08(19) ?
    C4 C3 C8 C7 . . . . -106.4(2) ?
    C2 C3 C8 C7 . . . . -0.6(2) ?
    C12 O2 C9 C10 . . . . -67.7(2) ?
    C12 O2 C9 C19 . . . . 59.7(2) ?
    C12 O2 C9 C8 . . . . -179.06(17) ?
    C7 C8 C9 O2 . . . . 167.11(17) ?
    C3 C8 C9 O2 . . . . 58.2(2) ?
    C7 C8 C9 C10 . . . . 46.57(19) ?
    C3 C8 C9 C10 . . . . -62.3(2) ?
    C7 C8 C9 C19 . . . . -71.9(2) ?
    C3 C8 C9 C19 . . . . 179.23(18) ?
    O2 C9 C10 C11 . . . . -148.11(17) ?
    C19 C9 C10 C11 . . . . 84.7(2) ?
    C8 C9 C10 C11 . . . . -33.7(2) ?
    O2 C9 C10 C5 . . . . -51.7(3) ?
    C19 C9 C10 C5 . . . . -178.88(19) ?
    C8 C9 C10 C5 . . . . 62.7(2) ?
    C4 C5 C10 C9 . . . . -2.9(3) ?
    C6 C5 C10 C9 . . . . -105.3(2) ?
    C4 C5 C10 C11 . . . . 102.8(2) ?
    C6 C5 C10 C11 . . . . 0.38(19) ?
    C1 C7 C11 C10 . . . . 127.0(2) ?
    C8 C7 C11 C10 . . . . 18.7(2) ?
    C1 C7 C11 C6 . . . . 32.9(2) ?
    C8 C7 C11 C6 . . . . -75.4(2) ?
    C9 C10 C11 C7 . . . . 9.3(2) ?
    C5 C10 C11 C7 . . . . -103.4(2) ?
    C9 C10 C11 C6 . . . . 112.32(18) ?
    C5 C10 C11 C6 . . . . -0.38(18) ?
    C2 C6 C11 C7 . . . . 0.6(2) ?
    C5 C6 C11 C7 . . . . 109.02(19) ?
    C2 C6 C11 C10 . . . . -108.1(2) ?
    C5 C6 C11 C10 . . . . 0.38(19) ?
    C9 O2 C12 O3 . . . . -0.6(3) ?
    C9 O2 C12 C13 . . . . 179.57(17) ?
    C14 N1 C13 C12 . . . . -107.3(3) ?
    O3 C12 C13 N1 . . . . 4.5(3) ?
    O2 C12 C13 N1 . . . . -175.63(18) ?
    C13 N1 C14 O4 . . . . -1.3(4) ?
    C13 N1 C14 O5 . . . . 178.9(2) ?
    C15 O5 C14 O4 . . . . -2.7(4) ?
    C15 O5 C14 N1 . . . . 176.98(19) ?
    C14 O5 C15 C16 . . . . -59.9(3) ?
    C14 O5 C15 C17 . . . . -177.5(2) ?
    C14 O5 C15 C18 . . . . 65.1(3) ?
    C20 O7 C19 O6 . . . . 1.1(4) ?
    C20 O7 C19 C9 . . . . 179.3(3) ?
    O2 C9 C19 O6 . . . . -147.2(2) ?
    C10 C9 C19 O6 . . . . -17.9(3) ?
    C8 C9 C19 O6 . . . . 94.5(3) ?
    O2 C9 C19 O7 . . . . 34.5(3) ?
    C10 C9 C19 O7 . . . . 163.9(2) ?
    C8 C9 C19 O7 . . . . -83.8(2) ?
    C19 O7 C20 C21 . . . . 155.9(3) ?
    O7 C20 C21 C22 . . . . 134.8(3) ?
    O7 C20 C21 C26 . . . . -52.9(5) ?
    C26 C21 C22 C23 . . . . 0.2(5) ?
    C20 C21 C22 C23 . . . . 172.6(3) ?
    C21 C22 C23 C24 . . . . 2.3(5) ?
    C22 C23 C24 C25 . . . . -2.9(5) ?
    C23 C24 C25 C26 . . . . 1.1(5) ?
    C22 C21 C26 C25 . . . . -2.0(4) ?
    C20 C21 C26 C25 . . . . -174.3(3) ?
    C24 C25 C26 C21 . . . . 1.4(4) ?
loop_
    _geom_hbond_atom_site_label_D
    _geom_hbond_atom_site_label_H
    _geom_hbond_atom_site_label_A
    _geom_hbond_site_symmetry_A
    _geom_hbond_distance_DH
    _geom_hbond_distance_HA
    _geom_hbond_distance_DA
    _geom_hbond_angle_DHA
    N1 H1N O1 2_574 0.955(10) 1.993(15) 2.882(2) 154(2)
data_global
_journal_date_recd_electronic     2010-09-08
_journal_date_accepted     2010-09-13
_journal_name_full     'Acta Crystallographica, Section E'
_journal_year     2010
_journal_volume     66
_journal_issue     10
_journal_page_first     o2607
_journal_page_last     o2608
_journal_paper_category     QO
_journal_coeditor_code     OM2360
_publ_contact_author_name     'Glenn E.M. Maguire'
_publ_contact_author_address
;
School of Chemistry
University of KwaZulu-Natal
Durban
4000
South Africa
;
_publ_contact_author_email     'maguireg@ukzn.ac.za'
_publ_contact_author_fax     '27 31 2693091'
_publ_contact_author_phone     '27 31 2601113'
_publ_section_title
;\
<i>tert</i>-Butyl
<i>N</i>-[(11-<i>exo</i>-benzyloxycarbonyl-8-oxopentacyclo[5.4.0.0^2,6^.0^3,\
10^.0^5,9^]undecane-11-<i>endo</i>-yloxy)carbonylmethyl]carbamate
;
loop_
    _publ_author_name
    _publ_author_footnote
    _publ_author_address
    'Karpoormath, Rajshekhar' .
;
School of Chemistry
University of KwaZulu--Natal
Durban 4000
South Africa
;
    'Govender, Thavendran' .
;
School of Pharmacy and Pharmacology, University of KwaZulu--Natal, Durban,
South Africa
;
    'Govender, Patrick' .
;
Department of Biochemistry
University of KwaZulu--Natal
Durban 4000
South Africa
;
    'Kruger, Hendrik G.' .
;
School of Chemistry
University of KwaZulu--Natal
Durban 4000
South Africa
;
    'Maguire, Glenn E. M.' .
;
School of Chemistry
University of KwaZulu--Natal
Durban 4000
South Africa
;
