# Supplementary material for: tert-Butyl N-[(11-exo-benzyl­oxy­carbonyl-8-oxopenta­cyclo­[5.4.0.02,6.03,10.05,9]undecane-11-endo-yloxy)carbon­yl­methyl]carbamate
Source: Acta Crystallogr Sect E Struct Rep Online. 2010 Sep 25;66(Pt 10):o2607–8. doi: 10.1107/S1600536810036627 (PMC2983419; doi:10.1107/S1600536810036627)
Supplement: Supplementary file 2 [file e-66-o2607-Isup2.hkl]

# 
# h,k,l, Fc-squared, Fo-squared, sigma(Fo-squared) and status flag 
# 
data_I
_shelx_title ' gk07bocp in Cc' 
_shelx_refln_list_code          4 
_shelx_F_calc_maximum      285.31 
_exptl_crystal_F_000       992.00 
_reflns_d_resolution_high  0.8307 
 
loop_ 
 _symmetry_equiv_pos_as_xyz 
 'x, y, z' 
 'x, -y, z+1/2' 
 'x+1/2, y+1/2, z' 
 'x+1/2, -y+1/2, z+1/2' 
 
_cell_length_a     9.7260 
_cell_length_b    27.5398 
_cell_length_c     9.3500 
_cell_angle_alpha  90.000 
_cell_angle_beta  107.679 
_cell_angle_gamma  90.000 
 
_shelx_F_squared_multiplier     1.000 
 
loop_ 
 _refln_index_h 
 _refln_index_k 
 _refln_index_l 
 _refln_F_squared_calc 
 _refln_F_squared_meas 
 _refln_F_squared_sigma 
 _refln_observed_status 
   3   1 -11       15.02       11.13      2.70 o 
   4   2 -11       51.28       48.98      3.82 o 
   3   3 -11       58.20       73.27      6.17 o 
   3   5 -11       11.08        5.40      2.31 o 
   0   0 -10      100.10       94.82      4.82 o 
   2   0 -10       43.73       35.18      2.80 o 
   4   0 -10       31.95       31.08      2.80 o 
   6   0 -10       15.89       24.90      3.27 o 
  -1   1 -10        6.45       11.75      2.04 o 
   1   1 -10       17.67       14.41      2.01 o 
   3   1 -10       20.20       20.97      1.91 o 
   5   1 -10      114.15      115.22      3.76 o 
   7   1 -10      193.79      187.66      5.18 o 
   0   2 -10        1.72        5.40      2.04 o 
   2   2 -10       11.69       18.71      2.20 o 
   4   2 -10       34.06       39.71      2.59 o 
   6   2 -10       69.68       65.84      2.89 o 
  -1   3 -10       33.40       47.95      5.01 o 
   1   3 -10       18.92       24.17      2.48 o 
   3   3 -10        2.07        1.66      1.62 o 
   5   3 -10       27.57       37.29      2.59 o 
   7   3 -10       20.55       14.81      2.04 o 
   0   4 -10        7.20        8.69      1.95 o 
   2   4 -10       35.09       34.64      2.58 o 
   4   4 -10        0.85        1.91      1.62 o 
   6   4 -10       39.18       57.56      2.74 o 
  -1   5 -10       56.73       59.43      3.82 o 
   1   5 -10       16.33       14.29      2.09 o 
   3   5 -10      162.44      175.35      4.37 o 
   5   5 -10      427.11      437.17      9.02 o 
   7   5 -10      197.34      196.52      4.11 o 
   0   6 -10       25.04       33.63      2.80 o 
   2   6 -10        5.69        1.89      1.70 o 
   4   6 -10       14.81       18.66      2.09 o 
   6   6 -10       25.67       43.47      2.67 o 
  -1   7 -10       37.88       57.84      5.40 o 
   1   7 -10       19.74       21.32      2.66 o 
   3   7 -10       40.96       47.69      2.97 o 
   5   7 -10        5.84        0.39      1.78 o 
   7   7 -10       59.45       53.99      3.27 o 
   0   8 -10       29.86       24.54      2.50 o 
   2   8 -10       56.45       56.49      3.39 o 
   4   8 -10       76.32       52.11      4.47 o 
   6   8 -10       19.14       24.23      2.96 o 
   1   9 -10       74.41       76.72      4.26 o 
   3   9 -10       36.54       45.69      3.05 o 
   5   9 -10       85.21       78.67      6.94 o 
   7   9 -10        8.90       16.24      4.24 o 
   0  10 -10       52.03       43.02      3.86 o 
   2  10 -10      184.79      192.43      4.69 o 
   4  10 -10       54.86       44.37      3.51 o 
   6  10 -10        2.98        0.33      1.85 o 
   1  11 -10       18.94       22.53      2.96 o 
   3  11 -10        7.28       10.17      2.41 o 
   5  11 -10       67.20       70.96      6.17 o 
   2  12 -10        1.16        3.58      1.76 o 
   4  12 -10       27.38       28.54      4.63 o 
   6  12 -10       82.97      105.84      3.85 o 
   1  13 -10       35.34       39.33      3.86 o 
   3  13 -10       24.26       26.89      2.57 o 
   5  13 -10       33.82       55.53      5.40 o 
   2  14 -10       44.88       49.36      3.86 o 
   4  14 -10       24.35       28.54      4.63 o 
  -3   1  -9       73.10       55.63      3.25 o 
  -1   1  -9       27.58       38.68      3.05 o 
   1   1  -9       50.75       65.80      3.83 o 
   3   1  -9      123.07      104.44      3.39 o 
   5   1  -9        4.33       13.31      1.71 o 
   7   1  -9       13.67       11.48      1.81 o 
   9   1  -9       48.33       52.06      3.55 o 
  -2   2  -9       65.45       72.01      3.90 o 
   0   2  -9      534.11      566.71     11.78 o 
   2   2  -9      298.08      293.80      5.96 o 
   4   2  -9      217.85      206.24      4.78 o 
   6   2  -9       71.66       80.91      3.80 o 
   8   2  -9       74.63       69.90      2.96 o 
  -3   3  -9       18.49       17.91      2.04 o 
  -1   3  -9       18.03       16.27      2.20 o 
   1   3  -9       22.04       20.45      2.09 o 
   3   3  -9      252.16      226.85      5.40 o 
   5   3  -9       51.99       69.70      4.09 o 
   7   3  -9        9.74       13.95      2.09 o 
   9   3  -9        8.74        7.46      1.78 o 
  -2   4  -9       16.53       22.34      2.50 o 
   0   4  -9      162.23      151.88      6.79 o 
   2   4  -9       48.98       66.57      3.51 o 
   4   4  -9       57.21       57.79      3.02 o 
   6   4  -9      230.95      217.94      9.59 o 
   8   4  -9      146.53      156.01      4.11 o 
  -3   5  -9        8.78        8.57      2.70 o 
  -1   5  -9        3.01        5.92      1.76 o 
   1   5  -9      149.76      168.59      5.45 o 
   3   5  -9      127.09       91.66      4.22 o 
   5   5  -9      681.49      681.12     12.44 o 
   7   5  -9       78.18       63.79      3.94 o 
   9   5  -9       10.37        7.71      2.31 o 
  -2   6  -9       37.76       32.64      6.94 o 
   0   6  -9       13.52       14.11      2.60 o 
   2   6  -9       74.68       59.47      4.23 o 
   4   6  -9       26.85       21.92      2.21 o 
   6   6  -9       45.03       41.13      2.86 o 
   8   6  -9       57.35       72.40      3.05 o 
  -3   7  -9       38.43       28.16      3.27 o 
  -1   7  -9       59.62       64.57      4.78 o 
   1   7  -9      166.98      163.95      5.34 o 
   3   7  -9      158.00      122.74      5.87 o 
   5   7  -9      211.74      195.30      5.79 o 
   7   7  -9       69.11       58.03      3.51 o 
   9   7  -9       20.48       23.14      3.09 o 
  -2   8  -9       44.27       50.79      3.25 o 
   0   8  -9      152.20      159.21      4.51 o 
   2   8  -9       16.09       18.64      2.34 o 
   4   8  -9       43.37       45.05      3.73 o 
   6   8  -9       46.91       49.80      2.97 o 
   8   8  -9       18.97       21.83      2.96 o 
  -1   9  -9       10.70       13.23      1.91 o 
   1   9  -9       28.08       23.75      2.31 o 
   3   9  -9      106.53      123.35      4.59 o 
   5   9  -9       57.26       53.42      4.26 o 
   7   9  -9       15.09        9.16      4.63 o 
  -2  10  -9       21.50       27.93      2.96 o 
   0  10  -9       55.95       49.38      4.36 o 
   2  10  -9      144.34      138.01      4.31 o 
   4  10  -9       67.60       77.81      7.84 o 
   6  10  -9       56.14       49.33      3.85 o 
   8  10  -9       95.60       99.30      4.26 o 
  -1  11  -9        1.41        2.57      1.78 o 
   1  11  -9      182.05      202.38      5.48 o 
   3  11  -9       24.43       30.93      3.27 o 
   5  11  -9      253.30      258.91     11.57 o 
   7  11  -9       23.61       25.44      2.57 o 
  -2  12  -9        2.32        0.77      2.31 o 
   0  12  -9        5.70        6.68      1.78 o 
   2  12  -9      311.43      337.48      8.48 o 
   4  12  -9      156.04      163.15      6.17 o 
   6  12  -9       27.13       29.18      3.14 o 
   8  12  -9       41.31       34.57      5.01 o 
  -1  13  -9       11.91       10.06      2.37 o 
   1  13  -9       71.82       98.45      8.48 o 
   3  13  -9       33.53       35.20      3.27 o 
   5  13  -9       70.81       83.96     13.88 o 
   7  13  -9       40.33       46.14      3.14 o 
   0  14  -9       55.46       56.19      3.51 o 
   2  14  -9       88.18      110.91     11.57 o 
   4  14  -9       33.65       57.74      3.51 o 
   6  14  -9       10.91       13.45      2.07 o 
  -1  15  -9       12.15       12.34      2.31 o 
   1  15  -9       12.79        1.87      1.85 o 
   3  15  -9       18.49       14.86      2.41 o 
   5  15  -9       67.45       73.65      3.86 o 
   0  16  -9       69.75       75.95      7.71 o 
   2  16  -9      225.52      233.34     15.81 o 
   4  16  -9       18.07       22.37      3.86 o 
   1  17  -9        2.93        2.09      1.85 o 
   3  17  -9       51.42       53.22      4.63 o 
   5  17  -9       53.78       43.19      3.86 o 
   2  18  -9       59.38       58.62      4.63 o 
   4  18  -9       20.02       19.28      3.09 o 
  -4   0  -8       96.39      108.75      7.71 o 
  -2   0  -8      273.37      325.03     10.62 o 
   0   0  -8       91.80       83.19      5.10 o 
   2   0  -8      307.53      325.89      9.00 o 
   4   0  -8     1505.29     1479.99     17.69 o 
   6   0  -8      454.57      483.66     23.47 o 
   8   0  -8       64.83       48.38      3.59 o 
  10   0  -8       26.09       34.71      4.63 o 
  -5   1  -8        9.41        7.71      2.18 o 
  -3   1  -8      418.30      441.46     15.04 o 
  -1   1  -8       15.97       14.22      2.46 o 
   1   1  -8      635.95      607.93      8.23 o 
   3   1  -8       40.77       42.39      2.44 o 
   5   1  -8     1038.60      972.06     12.06 o 
   7   1  -8       86.48       96.29      5.23 o 
   9   1  -8       41.11       42.84      2.48 o 
  -4   2  -8       53.60       41.58      3.12 o 
  -2   2  -8       33.18       24.52      2.87 o 
   0   2  -8       86.09       77.18      3.58 o 
   2   2  -8      191.75      179.88      4.23 o 
   4   2  -8      140.77      123.62      3.40 o 
   6   2  -8      480.38      468.87      7.67 o 
   8   2  -8      103.61       97.03      7.08 o 
  10   2  -8        0.53       -1.76      1.85 o 
  -5   3  -8        3.44       -1.85      1.85 o 
  -3   3  -8      109.50      111.66     10.40 o 
  -1   3  -8      333.14      334.07      5.77 o 
   1   3  -8       34.53       42.77      2.70 o 
   3   3  -8      184.40      187.37      4.24 o 
   5   3  -8       19.57       14.82      1.95 o 
   7   3  -8       24.14       27.68      2.56 o 
   9   3  -8       34.82       35.92      2.48 o 
  -4   4  -8        1.84        3.32      2.04 o 
  -2   4  -8      389.93      399.96      7.58 o 
   0   4  -8       59.79       65.56      2.73 o 
   2   4  -8      427.92      462.13      6.49 o 
   4   4  -8      191.70      193.03      4.96 o 
   6   4  -8      417.13      418.92      8.26 o 
   8   4  -8        3.12        5.73      1.91 o 
  -5   5  -8        2.55        3.09      3.09 o 
  -3   5  -8       77.40       79.97      5.94 o 
  -1   5  -8      141.28      140.31      4.17 o 
   1   5  -8      545.17      512.33      6.93 o 
   3   5  -8      188.01      192.22      3.97 o 
   5   5  -8      706.35      676.31     13.02 o 
   7   5  -8       15.13       18.75      2.34 o 
   9   5  -8       67.91       80.22      3.33 o 
  -4   6  -8       41.04       52.60      3.17 o 
  -2   6  -8       65.14       85.71      3.29 o 
   0   6  -8      222.62      218.47      5.38 o 
   2   6  -8       30.07       29.47      2.34 o 
   4   6  -8      519.51      535.90      7.84 o 
   6   6  -8      391.50      366.23      9.20 o 
   8   6  -8      126.78      128.93      6.38 o 
  -3   7  -8       86.83       96.98      4.56 o 
  -1   7  -8      197.82      178.98      4.76 o 
   1   7  -8      219.59      240.05      6.41 o 
   3   7  -8       19.10       14.71      2.07 o 
   5   7  -8       35.61       34.15      2.48 o 
   7   7  -8      456.05      464.15     13.98 o 
   9   7  -8       93.03       84.28      4.01 o 
  -4   8  -8      109.35      131.37      4.82 o 
  -2   8  -8       29.15       33.45      3.52 o 
   0   8  -8       21.91       14.92      2.35 o 
   2   8  -8      135.46      140.26      5.03 o 
   4   8  -8     1970.79     1817.95     20.34 o 
   6   8  -8      886.69      905.84     20.18 o 
   8   8  -8       23.88       35.34      2.66 o 
  -3   9  -8       86.45       81.73      6.73 o 
  -1   9  -8      749.44      772.51     13.15 o 
   1   9  -8      245.55      265.86      8.96 o 
   3   9  -8      273.11      258.32     16.97 o 
   5   9  -8       41.13       33.21      2.96 o 
   7   9  -8      116.48      131.11     10.03 o 
   9   9  -8       42.60       55.91      3.70 o 
  -4  10  -8       20.78       20.33      2.04 o 
  -2  10  -8      105.57      110.10      6.14 o 
   0  10  -8      139.25      151.26      7.66 o 
   2  10  -8      269.22      296.46      8.44 o 
   4  10  -8      255.64      300.33      8.44 o 
   6  10  -8      294.43      287.93     13.21 o 
   8  10  -8       98.68      123.71      5.37 o 
  -3  11  -8        9.90        8.02      1.90 o 
  -1  11  -8       65.85       50.92      3.35 o 
   1  11  -8      106.94      110.75      5.20 o 
   3  11  -8      501.96      520.34     22.75 o 
   5  11  -8       90.26       79.56      5.78 o 
   7  11  -8       35.86       41.20      2.96 o 
   9  11  -8      133.09      138.05      7.71 o 
  -2  12  -8       76.66       74.25      4.96 o 
   0  12  -8       58.25       71.40      3.51 o 
   2  12  -8      219.49      216.50      5.60 o 
   4  12  -8       13.59       12.00      5.40 o 
   6  12  -8      154.20      163.32     13.50 o 
   8  12  -8       29.44       38.43      4.24 o 
  -3  13  -8       16.78       19.36      2.23 o 
  -1  13  -8       88.33      101.64      3.52 o 
   1  13  -8       19.91       19.95      2.35 o 
   3  13  -8      362.48      343.72     21.60 o 
   5  13  -8       26.69       27.92      2.96 o 
   7  13  -8       91.90       96.37      5.78 o 
  -2  14  -8       19.42       19.87      1.81 o 
   0  14  -8      177.42      189.78      5.15 o 
   2  14  -8      274.26      292.81     12.24 o 
   4  14  -8      604.30      596.41     12.51 o 
   6  14  -8      184.25      204.18     20.05 o 
   8  14  -8       31.70       26.22      5.40 o 
  -3  15  -8       20.84       21.22      2.18 o 
  -1  15  -8       26.57       13.38      2.04 o 
   1  15  -8      146.65      163.74      4.86 o 
   3  15  -8      517.37      512.00      8.84 o 
   5  15  -8      198.64      189.73      9.26 o 
   7  15  -8        0.52        0.44      1.85 o 
  -2  16  -8       24.83       20.15      2.04 o 
   0  16  -8       62.71       52.15      2.89 o 
   2  16  -8      288.20      299.38      8.94 o 
   4  16  -8       65.75       65.04      4.06 o 
   6  16  -8       56.16       70.96      5.40 o 
  -1  17  -8       20.54       36.45      2.35 o 
   1  17  -8        8.80       10.19      1.90 o 
   3  17  -8       63.98       95.04      9.64 o 
   5  17  -8      117.44      155.79      8.48 o 
   7  17  -8       64.37       74.04      5.40 o 
  -2  18  -8       19.00       17.00      2.18 o 
   0  18  -8       38.83       40.22      2.60 o 
   2  18  -8        5.16        7.54      2.41 o 
   4  18  -8       33.32       41.90      7.71 o 
   6  18  -8       80.39       80.98      6.17 o 
  -1  19  -8        3.87        6.02      1.59 o 
   1  19  -8      222.82      216.04      6.48 o 
   3  19  -8      194.97      194.96      5.92 o 
   5  19  -8       35.46       31.62      4.63 o 
   0  20  -8       27.57       30.70      3.47 o 
   2  20  -8        2.88        1.87      1.85 o 
   4  20  -8      274.53      259.11      7.03 o 
   6  20  -8      150.65      147.31      6.94 o 
   1  21  -8       20.92       22.67      2.41 o 
   3  21  -8       90.94       89.28      4.36 o 
   5  21  -8       87.84       94.09      6.17 o 
   2  22  -8       25.61       23.91      3.86 o 
   4  22  -8       40.42       44.73      4.63 o 
  -5   1  -7       38.93       34.67      3.82 o 
  -3   1  -7      116.56      116.91      5.52 o 
  -1   1  -7      202.94      200.55      6.17 o 
   1   1  -7      572.78      601.83     16.36 o 
   3   1  -7      521.54      438.96     13.09 o 
   5   1  -7      409.48      409.63     13.09 o 
   7   1  -7      923.72      872.03     16.04 o 
   9   1  -7       25.12       34.75      2.30 o 
  -6   2  -7       33.82       42.77      3.86 o 
  -4   2  -7      151.43      147.70      5.22 o 
  -2   2  -7     1230.35     1184.07     16.54 o 
   0   2  -7      147.95      139.99      7.64 o 
   2   2  -7       58.96       65.42      5.71 o 
   4   2  -7     1095.71     1054.96     24.26 o 
   6   2  -7      850.81      788.66     12.54 o 
   8   2  -7      263.46      257.01      5.39 o 
  10   2  -7       65.65       66.56      3.17 o 
  -5   3  -7      144.16      132.22      4.15 o 
  -3   3  -7      416.48      425.79      9.15 o 
  -1   3  -7      370.97      358.76      7.67 o 
   1   3  -7      122.31      119.72      7.09 o 
   3   3  -7       42.83       60.84      5.45 o 
   5   3  -7     1311.01     1286.11     39.33 o 
   7   3  -7     1198.62     1063.00     33.68 o 
   9   3  -7       43.65       52.50      3.26 o 
  -6   4  -7       63.89       75.63      5.78 o 
  -4   4  -7      151.99      184.91      6.95 o 
  -2   4  -7     1005.77      977.82     20.07 o 
   0   4  -7      280.65      259.91     14.65 o 
   2   4  -7      316.92      288.86     11.18 o 
   4   4  -7     1032.78     1018.73     23.17 o 
   6   4  -7     1786.65     1800.59     24.08 o 
   8   4  -7      456.72      483.61      9.02 o 
  10   4  -7       23.46       27.77      3.27 o 
  -5   5  -7       10.96        8.13      2.04 o 
  -3   5  -7      192.04      191.45      6.20 o 
  -1   5  -7       49.80       37.62      3.27 o 
   1   5  -7      581.47      588.47     23.14 o 
   3   5  -7      278.37      271.48     14.65 o 
   5   5  -7      802.09      738.35     17.33 o 
   7   5  -7      201.62      176.96      5.38 o 
   9   5  -7       51.78       59.19      4.34 o 
  -6   6  -7       24.40       22.37      3.09 o 
  -4   6  -7      157.17      155.94      5.31 o 
  -2   6  -7      430.25      380.28      8.03 o 
   0   6  -7     1552.08     1486.21     44.73 o 
   2   6  -7      177.31      167.36     11.57 o 
   4   6  -7      745.33      739.64     26.22 o 
   6   6  -7      649.52      616.50      8.41 o 
   8   6  -7      601.14      657.12     22.82 o 
  10   6  -7      102.29      116.46      6.94 o 
  -5   7  -7      166.63      170.14      7.02 o 
  -3   7  -7       58.45       51.96      3.26 o 
  -1   7  -7      163.66      180.41      4.46 o 
   1   7  -7       39.20       48.30      6.56 o 
   3   7  -7        2.44       -0.77      3.09 o 
   5   7  -7     1034.66     1031.14     21.49 o 
   7   7  -7      253.83      224.74      5.06 o 
   9   7  -7      421.96      434.20     10.46 o 
  -4   8  -7        5.02       10.34      2.35 o 
  -2   8  -7      174.59      193.87      4.39 o 
   0   8  -7      232.55      252.60      6.44 o 
   2   8  -7      161.94      158.71      6.84 o 
   4   8  -7      494.33      524.08     14.27 o 
   6   8  -7      281.36      323.66      9.13 o 
   8   8  -7       84.28       99.51      4.41 o 
  10   8  -7        2.95        2.31      3.09 o 
  -5   9  -7        7.79       13.44      2.70 o 
  -3   9  -7      109.54      140.89      3.70 o 
  -1   9  -7      236.82      212.51      4.38 o 
   1   9  -7      743.25      691.41     11.47 o 
   3   9  -7      617.47      606.98      9.66 o 
   5   9  -7      396.18      382.75     10.19 o 
   7   9  -7      166.85      135.96      4.87 o 
   9   9  -7        9.98        3.92      2.04 o 
  -4  10  -7      127.58      137.97      4.08 o 
  -2  10  -7      141.81      134.69      4.34 o 
   0  10  -7      667.69      641.29      8.28 o 
   2  10  -7       10.48       19.43      3.23 o 
   4  10  -7      496.89      466.98     11.13 o 
   6  10  -7     1034.10     1027.88     53.22 o 
   8  10  -7      557.14      554.00      9.76 o 
  10  10  -7      135.43      159.65      7.71 o 
  -5  11  -7        0.71        5.78      2.18 o 
  -3  11  -7      213.55      194.58      7.17 o 
  -1  11  -7       34.78       40.39      2.74 o 
   1  11  -7      110.07      117.74      3.58 o 
   3  11  -7      210.23      204.29      6.99 o 
   5  11  -7     1392.24     1336.15     16.83 o 
   7  11  -7       85.94       74.88      5.78 o 
   9  11  -7      250.04      264.54     12.34 o 
  -4  12  -7       82.52       91.08      4.79 o 
  -2  12  -7      118.04      114.87      4.23 o 
   0  12  -7      418.21      444.22     14.54 o 
   2  12  -7      295.58      259.98      6.55 o 
   4  12  -7      268.38      243.14      5.45 o 
   6  12  -7      170.41      190.99      6.80 o 
   8  12  -7       19.76       17.68      2.41 o 
  -5  13  -7      134.55      142.76      4.14 o 
  -3  13  -7       65.91       61.95      2.97 o 
  -1  13  -7      371.09      373.65     17.19 o 
   1  13  -7      301.70      295.26      7.68 o 
   3  13  -7      965.82      903.96     12.19 o 
   5  13  -7      151.99      158.78      4.86 o 
   7  13  -7      184.87      198.75      8.42 o 
   9  13  -7      332.75      339.35     13.88 o 
  -4  14  -7       26.30       23.61      2.01 o 
  -2  14  -7      193.92      189.35      4.69 o 
   0  14  -7       74.28       77.22      6.02 o 
   2  14  -7      172.90      162.01      4.86 o 
   4  14  -7      284.80      284.00      8.13 o 
   6  14  -7       23.62       25.14      2.50 o 
   8  14  -7      117.77      112.37      4.61 o 
  -3  15  -7       66.68       77.73      5.34 o 
  -1  15  -7      391.66      400.87     17.49 o 
   1  15  -7      109.69      108.59      5.67 o 
   3  15  -7      177.13      181.29      6.94 o 
   5  15  -7       52.10       48.03      4.05 o 
   7  15  -7       77.95       73.50      4.42 o 
  -4  16  -7        7.49        9.95      1.62 o 
  -2  16  -7        0.92        6.56      1.90 o 
   0  16  -7      299.31      286.18      6.76 o 
   2  16  -7       53.01       49.94      4.63 o 
   4  16  -7      109.35      115.77      4.54 o 
   6  16  -7       21.72       29.14      2.80 o 
   8  16  -7       42.45       50.13      4.63 o 
  -3  17  -7       59.26       67.53      3.35 o 
  -1  17  -7      101.52      112.13      4.25 o 
   1  17  -7      285.78      283.16      6.56 o 
   3  17  -7       79.86       88.95      4.79 o 
   5  17  -7      306.07      301.25     13.50 o 
   7  17  -7       50.94       60.16      5.40 o 
  -4  18  -7       25.54       23.14      3.09 o 
  -2  18  -7       94.63       79.80      3.35 o 
   0  18  -7       10.23        6.61      1.90 o 
   2  18  -7      647.44      639.47     15.43 o 
   4  18  -7      393.28      418.22      8.44 o 
   6  18  -7      231.94      215.88      6.56 o 
   8  18  -7       81.66       97.18      5.40 o 
  -3  19  -7       22.95       20.45      1.90 o 
  -1  19  -7       58.54       67.70      3.35 o 
   1  19  -7      104.46      114.95      5.37 o 
   3  19  -7      729.45      717.47     11.96 o 
   5  19  -7       17.54       13.44      2.23 o 
   7  19  -7       73.35       70.18      5.40 o 
  -2  20  -7       48.47       54.50      2.80 o 
   0  20  -7      168.11      185.10      8.48 o 
   2  20  -7       31.81       25.25      2.60 o 
   4  20  -7       58.03       63.42      3.39 o 
   6  20  -7       26.56       32.05      2.50 o 
  -1  21  -7       33.97       35.90      3.86 o 
   1  21  -7       78.16       91.01      6.17 o 
   3  21  -7       25.63       30.65      2.80 o 
   5  21  -7       41.21       34.99      2.50 o 
   0  22  -7      218.28      223.66      8.48 o 
   2  22  -7      142.91      142.42      5.71 o 
   4  22  -7      216.44      219.41      5.44 o 
   6  22  -7       80.24       71.80      3.82 o 
  -1  23  -7       53.68       52.45      4.63 o 
   1  23  -7      233.02      250.20      6.80 o 
   3  23  -7       27.58       27.52      2.35 o 
   5  23  -7      109.90      122.90      3.84 o 
   0  24  -7      152.82      167.36      6.94 o 
   2  24  -7       12.32       12.07      2.18 o 
   4  24  -7        3.78        3.24      1.59 o 
   1  25  -7        6.91        6.17      3.09 o 
   3  25  -7       69.53       76.35      5.40 o 
  -6   0  -6       15.46       14.65      5.40 o 
  -4   0  -6      764.99      768.68     18.84 o 
  -2   0  -6      753.09      785.14     27.77 o 
   0   0  -6     1986.53     1888.04     50.90 o 
   2   0  -6      242.23      284.47     11.57 o 
   4   0  -6      547.88      499.77     19.28 o 
   6   0  -6     1601.48     1436.85     42.42 o 
   8   0  -6     2014.91     1960.92     28.13 o 
  10   0  -6       17.82       14.55      2.96 o 
  -7   1  -6       18.32       12.90      5.01 o 
  -5   1  -6       85.82      111.85      3.70 o 
  -3   1  -6      960.03      881.65     23.49 o 
  -1   1  -6     2155.78     2149.54     40.90 o 
   1   1  -6      156.50      203.88      7.89 o 
   3   1  -6     1839.28     1824.77     43.58 o 
   5   1  -6      942.70      971.26     22.08 o 
   7   1  -6      571.11      585.30     10.94 o 
   9   1  -6      281.47      281.09      5.68 o 
  -6   2  -6        8.71       11.12      2.60 o 
  -4   2  -6      255.18      225.64      8.10 o 
  -2   2  -6      266.70      256.13     23.52 o 
   0   2  -6      135.74      158.00     10.03 o 
   2   2  -6      193.59      223.24      6.57 o 
   4   2  -6      466.57      479.73     13.09 o 
   6   2  -6      797.30      767.24     18.81 o 
   8   2  -6      229.77      221.46      5.15 o 
  10   2  -6       76.65       82.34      5.16 o 
  -7   3  -6        7.33        6.17      2.41 o 
  -5   3  -6       34.37       51.35      5.56 o 
  -3   3  -6       64.66       73.10      9.26 o 
  -1   3  -6      367.22      354.24     11.95 o 
   1   3  -6      423.84      408.30      9.75 o 
   3   3  -6      588.19      535.29     14.18 o 
   5   3  -6       44.55       34.62      4.06 o 
   7   3  -6      490.68      487.89      9.99 o 
   9   3  -6      123.49      135.74      4.60 o 
  11   3  -6       34.50       30.85      3.09 o 
  -6   4  -6       37.01       34.96      2.94 o 
  -4   4  -6       22.40       15.28      2.94 o 
  -2   4  -6        9.00       16.43      2.71 o 
   0   4  -6      127.25      118.77      4.76 o 
   2   4  -6      390.96      370.06      8.28 o 
   4   4  -6      134.68      123.02      6.00 o 
   6   4  -6      231.43      226.24     11.18 o 
   8   4  -6      696.08      680.89      9.71 o 
  10   4  -6      207.20      232.92     10.80 o 
  -7   5  -6       61.90       56.30      5.40 o 
  -5   5  -6      215.83      200.49      6.34 o 
  -3   5  -6      265.33      266.74      6.85 o 
  -1   5  -6      526.15      513.64     12.60 o 
   1   5  -6      361.02      401.38     10.41 o 
   3   5  -6     1028.21      996.30     16.56 o 
   5   5  -6      811.42      923.52     45.50 o 
   7   5  -6      883.52      912.94     11.51 o 
   9   5  -6      393.94      388.58      7.65 o 
  11   5  -6       48.37       49.36      3.86 o 
  -6   6  -6        8.75       11.72      2.23 o 
  -4   6  -6      233.66      244.73      7.89 o 
  -2   6  -6      297.67      355.35      9.33 o 
   0   6  -6      199.24      203.27      7.40 o 
   2   6  -6       80.42       93.82      4.82 o 
   4   6  -6      250.90      251.68      8.99 o 
   6   6  -6      236.73      244.98      9.82 o 
   8   6  -6      251.11      228.81      8.42 o 
  10   6  -6       58.44       80.21      6.94 o 
  -7   7  -6       59.09       70.18      4.63 o 
  -5   7  -6       12.26       33.90      2.59 o 
  -3   7  -6      316.93      318.85      5.17 o 
  -1   7  -6      847.21      820.91     21.34 o 
   1   7  -6     2409.81     2367.82     40.02 o 
   3   7  -6      196.47      172.16      6.94 o 
   5   7  -6       17.41       26.22      5.40 o 
   7   7  -6     1080.97     1049.18     20.57 o 
   9   7  -6      536.60      520.54      9.07 o 
  11   7  -6      263.88      256.83      9.26 o 
  -6   8  -6       33.81       31.37      2.67 o 
  -4   8  -6       42.39       38.63      2.47 o 
  -2   8  -6      263.25      247.66      7.35 o 
   0   8  -6      359.80      351.70      9.82 o 
   2   8  -6     1093.94     1205.91     23.15 o 
   4   8  -6      739.18      810.89     18.61 o 
   6   8  -6      217.77      228.40      7.33 o 
   8   8  -6      438.66      416.91      7.71 o 
  10   8  -6      276.49      293.08     12.34 o 
  -5   9  -6       15.91       11.84      1.87 o 
  -3   9  -6      606.86      596.19      7.45 o 
  -1   9  -6       63.98       59.43      4.27 o 
   1   9  -6      236.86      227.19      6.69 o 
   3   9  -6      261.11      259.87      7.25 o 
   5   9  -6      946.96      961.47     19.34 o 
   7   9  -6      532.47      492.93     11.17 o 
   9   9  -6      302.04      314.67     14.65 o 
  -6  10  -6       21.68       18.23      1.70 o 
  -4  10  -6       77.34       75.65      4.37 o 
  -2  10  -6      713.13      693.79      9.45 o 
   0  10  -6       21.97       21.12      4.63 o 
   2  10  -6      427.79      466.62      9.72 o 
   4  10  -6      686.36      713.94     13.71 o 
   6  10  -6      849.56      824.13     17.01 o 
   8  10  -6      281.38      312.23      8.87 o 
  10  10  -6       59.27       51.67      6.17 o 
  -5  11  -6       74.47       49.81      2.44 o 
  -3  11  -6        0.19        3.56      1.51 o 
  -1  11  -6      600.28      599.79     12.68 o 
   1  11  -6      518.97      567.53     13.71 o 
   3  11  -6      430.58      439.53     42.03 o 
   5  11  -6      407.00      416.82      7.89 o 
   7  11  -6      144.33      166.28      5.31 o 
   9  11  -6       45.45       45.84      5.78 o 
  -6  12  -6       51.34       46.81      2.60 o 
  -4  12  -6      238.81      235.63      9.52 o 
  -2  12  -6      121.60      120.49      3.62 o 
   0  12  -6      169.33      186.31      5.70 o 
   2  12  -6       38.77       39.33      5.40 o 
   4  12  -6      375.69      359.10      8.26 o 
   6  12  -6      145.65      177.94      4.01 o 
   8  12  -6      189.68      199.92      6.80 o 
  10  12  -6       17.61       25.45      4.63 o 
  -5  13  -6       13.79        9.77      1.81 o 
  -3  13  -6       76.82      106.06      3.75 o 
  -1  13  -6      383.31      337.98      8.32 o 
   1  13  -6      571.41      614.69     19.28 o 
   3  13  -6      256.70      242.57      7.64 o 
   5  13  -6       54.57       56.51      5.30 o 
   7  13  -6     1081.47     1116.58     31.32 o 
   9  13  -6       25.71       32.39      3.86 o 
  -6  14  -6       62.59       67.59      3.82 o 
  -4  14  -6       40.78       34.49      2.94 o 
  -2  14  -6      190.07      206.33      7.01 o 
   0  14  -6      519.46      513.24     11.96 o 
   2  14  -6      199.14      211.98      7.03 o 
   4  14  -6      321.12      316.89      6.43 o 
   6  14  -6      225.60      226.45      8.43 o 
   8  14  -6      392.71      389.48     13.88 o 
  10  14  -6      119.95      121.86      5.40 o 
  -5  15  -6      122.05      107.41      3.84 o 
  -3  15  -6       96.83       96.34      3.90 o 
  -1  15  -6      462.34      452.73      8.88 o 
   1  15  -6       67.69       62.74      4.06 o 
   3  15  -6      935.40      830.63     16.73 o 
   5  15  -6      249.22      258.99      7.56 o 
   7  15  -6        8.16        8.57      1.81 o 
   9  15  -6        0.99        3.09      3.09 o 
  -4  16  -6      190.39      177.71      4.50 o 
  -2  16  -6      273.01      257.93     13.11 o 
   0  16  -6      141.04      156.50      3.98 o 
   2  16  -6      552.78      535.90     16.20 o 
   4  16  -6     1519.47     1395.24     18.23 o 
   6  16  -6       12.16       14.97      3.53 o 
   8  16  -6      177.84      187.42      9.26 o 
  -5  17  -6       12.37       10.54      1.47 o 
  -3  17  -6       62.00       69.98      4.68 o 
  -1  17  -6      314.96      299.52      6.20 o 
   1  17  -6       26.25       20.70      2.14 o 
   3  17  -6      681.55      661.46     14.15 o 
   5  17  -6      125.68      155.22      7.95 o 
   7  17  -6       16.72       17.53      2.50 o 
   9  17  -6       61.28       57.07      4.63 o 
  -4  18  -6       35.72       38.75      2.68 o 
  -2  18  -6      257.10      227.74      5.31 o 
   0  18  -6      213.73      204.36      5.92 o 
   2  18  -6       83.98       88.12      6.56 o 
   4  18  -6      125.83      115.00      5.71 o 
   6  18  -6      242.39      219.48      6.01 o 
   8  18  -6      154.05      185.10      8.48 o 
  -5  19  -6      126.94      121.09      5.40 o 
  -3  19  -6      139.23      122.29      6.17 o 
  -1  19  -6      131.09      113.89      3.96 o 
   1  19  -6      285.35      330.75     12.34 o 
   3  19  -6      153.11      160.24      6.54 o 
   5  19  -6       79.65       80.59      4.82 o 
   7  19  -6       86.92       78.19      3.63 o 
  -4  20  -6       31.80       34.01      2.73 o 
  -2  20  -6      175.34      210.11      4.86 o 
   0  20  -6        3.25        3.09      1.85 o 
   2  20  -6      255.87      241.48      6.48 o 
   4  20  -6      267.65      260.77      7.89 o 
   6  20  -6      126.21      138.08      4.74 o 
   8  20  -6       31.78       43.19      4.63 o 
  -3  21  -6       23.31       19.91      2.41 o 
  -1  21  -6      249.18      218.05      4.86 o 
   1  21  -6      108.68      108.75      4.61 o 
   3  21  -6      394.09      391.98      7.60 o 
   5  21  -6        3.48        1.54      2.04 o 
   7  21  -6       75.70       68.34      3.70 o 
  -2  22  -6       76.74       68.64      2.80 o 
   0  22  -6        1.02        2.42      1.93 o 
   2  22  -6      148.29      163.07      7.71 o 
   4  22  -6       68.15       48.02      3.82 o 
   6  22  -6       10.96       16.91      2.35 o 
  -3  23  -6       66.86       55.53      3.86 o 
  -1  23  -6       22.37       24.10      2.41 o 
   1  23  -6      143.97      151.76      8.10 o 
   3  23  -6       54.89       50.93      2.71 o 
   5  23  -6       21.27       17.57      2.73 o 
  -2  24  -6        9.87        6.17      3.09 o 
   0  24  -6      194.81      155.78      4.82 o 
   2  24  -6      138.78      160.47      4.19 o 
   4  24  -6       75.76       76.25      4.63 o 
   6  24  -6       80.08       94.65      4.06 o 
  -1  25  -6       51.82       45.50      4.63 o 
   1  25  -6      285.64      279.58      8.48 o 
   3  25  -6       78.91       76.42      4.06 o 
   5  25  -6       94.47      106.71      5.40 o 
   0  26  -6       66.62       62.47      4.63 o 
   2  26  -6      141.26      147.58      5.16 o 
   4  26  -6       44.57       44.35      3.27 o 
   1  27  -6       65.99       64.79      5.40 o 
   3  27  -6        9.13        9.26      3.09 o 
  -7   1  -5       79.61      124.16      6.18 o 
  -5   1  -5       85.87       94.61      6.68 o 
  -3   1  -5      217.65      219.91      6.72 o 
  -1   1  -5      748.77      859.39     10.21 o 
   1   1  -5     4332.68     4628.53     70.53 o 
   3   1  -5      813.99      875.22     63.63 o 
   5   1  -5      101.29       88.94      5.45 o 
   7   1  -5       72.02      106.67      8.10 o 
   9   1  -5      252.01      241.52      6.13 o 
  11   1  -5        7.05        8.48      3.09 o 
  -8   2  -5       92.29       70.18      6.17 o 
  -6   2  -5      180.27      180.17     12.29 o 
  -4   2  -5      456.23      444.13     25.84 o 
  -2   2  -5      448.01      466.96      8.90 o 
   0   2  -5       79.49       99.87      3.90 o 
   2   2  -5     5269.93     5590.20     53.87 o 
   4   2  -5      629.98      625.49     14.72 o 
   6   2  -5      150.53      163.28      7.35 o 
   8   2  -5      290.46      290.43      5.21 o 
  10   2  -5       67.08       71.63      6.17 o 
  -7   3  -5       76.21       59.16     10.41 o 
  -5   3  -5      149.04      146.44      4.01 o 
  -3   3  -5      216.49      199.12      6.61 o 
  -1   3  -5     1110.75     1084.54     14.26 o 
   1   3  -5     3751.81     4037.51     44.66 o 
   3   3  -5      554.28      636.17     16.75 o 
   5   3  -5     1246.13     1178.41     38.18 o 
   7   3  -5       28.97       23.01      3.51 o 
   9   3  -5      390.62      397.59     11.91 o 
  11   3  -5       55.51       51.67      4.63 o 
  -8   4  -5        0.00        0.22      1.85 o 
  -6   4  -5      201.46      220.90      6.79 o 
  -4   4  -5      271.45      281.53      7.43 o 
  -2   4  -5      600.84      562.46     10.05 o 
   0   4  -5     1954.53     2012.40     22.45 o 
   2   4  -5      228.22      244.83      5.25 o 
   4   4  -5      490.59      520.57      9.87 o 
   6   4  -5        8.96       41.66      4.36 o 
   8   4  -5      183.56      164.15      3.99 o 
  10   4  -5      463.43      507.49     17.74 o 
  -7   5  -5       16.61       23.24      3.27 o 
  -5   5  -5      139.95      107.65      5.13 o 
  -3   5  -5      371.98      328.54      8.67 o 
  -1   5  -5       65.63       64.74      4.01 o 
   1   5  -5      888.00      890.89     12.43 o 
   3   5  -5      855.96      968.96     18.60 o 
   5   5  -5      438.70      432.68      9.08 o 
   7   5  -5     1056.49      936.88     74.81 o 
   9   5  -5        3.41        8.97      2.50 o 
  11   5  -5       79.87       77.13      6.17 o 
  -8   6  -5       15.19       10.80      3.09 o 
  -6   6  -5        3.40        9.81      1.98 o 
  -4   6  -5       12.29        6.53      1.95 o 
  -2   6  -5      112.96      136.99      6.07 o 
   0   6  -5     1535.40     1580.22     20.80 o 
   2   6  -5      256.42      228.74     11.95 o 
   4   6  -5      116.98      121.70      4.69 o 
   6   6  -5     2862.48     2926.23     53.15 o 
   8   6  -5      380.49      334.69      7.94 o 
  10   6  -5       64.72       53.22      6.94 o 
  -7   7  -5       14.09        8.86      1.81 o 
  -5   7  -5       66.59       86.50      5.03 o 
  -3   7  -5       46.39       46.04      6.17 o 
  -1   7  -5      126.41      163.44      5.59 o 
   1   7  -5     1530.32     1766.09     57.46 o 
   3   7  -5      506.27      531.35     11.85 o 
   5   7  -5      574.27      517.61     13.43 o 
   7   7  -5      399.36      385.95      6.76 o 
   9   7  -5      396.18      369.59      8.16 o 
  11   7  -5       12.34       14.12      3.86 o 
  -6   8  -5      115.43      136.16      4.39 o 
  -4   8  -5      127.85      121.51      3.69 o 
  -2   8  -5       43.12       46.52      3.34 o 
   0   8  -5       67.69       66.54      3.81 o 
   2   8  -5     2336.16     2257.82     42.62 o 
   4   8  -5      581.21      565.66     18.90 o 
   6   8  -5     1238.05     1189.33     27.07 o 
   8   8  -5      428.18      429.13     10.07 o 
  10   8  -5       33.03       26.22      5.40 o 
  -7   9  -5        4.99        3.90      1.62 o 
  -5   9  -5       39.24       30.26      2.30 o 
  -3   9  -5      400.37      364.52     11.57 o 
  -1   9  -5       80.79       96.68      4.04 o 
   1   9  -5      968.10     1032.51     20.95 o 
   3   9  -5      293.76      306.72      7.60 o 
   5   9  -5       52.70       44.16      3.59 o 
   7   9  -5      352.57      339.18      8.12 o 
   9   9  -5      135.26      124.75      6.11 o 
  11   9  -5       73.81       75.18      3.70 o 
  -6  10  -5       44.79       47.38      2.87 o 
  -4  10  -5        6.45        4.00      1.63 o 
  -2  10  -5      154.77      153.28      5.87 o 
   0  10  -5      712.58      707.41     11.46 o 
   2  10  -5        9.42       11.76      2.56 o 
   4  10  -5      160.90      134.57      5.12 o 
   6  10  -5      177.34      218.74      8.27 o 
   8  10  -5      886.53      779.19     21.21 o 
  10  10  -5      104.86      104.12      8.48 o 
  -7  11  -5        1.44        0.66      1.31 o 
  -5  11  -5      197.06      197.89      4.47 o 
  -3  11  -5      178.84      173.47      5.23 o 
  -1  11  -5      295.16      310.43      6.98 o 
   1  11  -5     2013.53     1953.90    101.81 o 
   3  11  -5      336.51      303.37      7.70 o 
   5  11  -5     1200.33     1253.23     24.80 o 
   7  11  -5      344.79      322.27      5.81 o 
   9  11  -5       31.60       30.08      4.63 o 
  -6  12  -5       15.09        4.80      1.70 o 
  -4  12  -5      197.63      164.92      4.36 o 
  -2  12  -5      183.44      187.43     12.00 o 
   0  12  -5      569.04      515.50     41.65 o 
   2  12  -5      690.71      697.71     18.51 o 
   4  12  -5     1024.32     1009.32     20.94 o 
   6  12  -5      502.11      496.95      8.76 o 
   8  12  -5      543.34      581.53     18.51 o 
  10  12  -5       10.56        6.94      4.63 o 
  -7  13  -5       48.29       53.59      3.90 o 
  -5  13  -5       50.52       52.03      3.21 o 
  -3  13  -5      205.52      240.99      8.98 o 
  -1  13  -5     2191.08     2223.80     41.05 o 
   1  13  -5      305.76      314.38     27.38 o 
   3  13  -5       42.16       36.58      3.37 o 
   5  13  -5      452.79      459.17      9.71 o 
   7  13  -5      425.89      420.31      8.80 o 
   9  13  -5      196.76      219.81     10.03 o 
  -6  14  -5      141.76      122.73      4.15 o 
  -4  14  -5      533.01      521.59     12.25 o 
  -2  14  -5       57.74       52.10      3.72 o 
   0  14  -5      239.17      231.69      6.28 o 
   2  14  -5      317.40      268.25     19.28 o 
   4  14  -5      339.51      351.12     10.93 o 
   6  14  -5      136.89      127.64      4.28 o 
   8  14  -5       64.02       72.32      4.26 o 
  10  14  -5       28.58       29.31      3.09 o 
  -5  15  -5      291.25      299.51     12.06 o 
  -3  15  -5      891.28      818.47     12.49 o 
  -1  15  -5      723.95      715.12     11.11 o 
   1  15  -5       45.27       46.46      5.01 o 
   3  15  -5      302.72      314.61     14.01 o 
   5  15  -5      124.77      138.50      3.70 o 
   7  15  -5      469.26      473.53      7.82 o 
   9  15  -5       20.23       31.62      4.63 o 
  -6  16  -5        2.19        2.83      1.78 o 
  -4  16  -5       22.20       27.42      2.68 o 
  -2  16  -5      177.61      142.25      4.56 o 
   0  16  -5      674.89      661.57     12.60 o 
   2  16  -5      157.74      192.13      6.94 o 
   4  16  -5       88.43       84.51      5.45 o 
   6  16  -5      330.33      386.32      7.31 o 
   8  16  -5      108.58       97.58     10.41 o 
  -5  17  -5       54.84       43.89      3.29 o 
  -3  17  -5       93.48       85.49      4.52 o 
  -1  17  -5      470.51      474.39      7.50 o 
   1  17  -5      117.32      121.39      3.84 o 
   3  17  -5       35.14       34.58      2.60 o 
   5  17  -5      565.92      554.28     10.03 o 
   7  17  -5      113.81      118.47      6.11 o 
   9  17  -5        0.73        2.42      1.93 o 
  -6  18  -5       56.94       73.24      4.91 o 
  -4  18  -5      379.90      365.16      7.83 o 
  -2  18  -5      358.73      351.60      6.91 o 
   0  18  -5      118.84      122.60      4.09 o 
   2  18  -5      168.91      145.18     11.13 o 
   4  18  -5      361.72      378.21      6.00 o 
   6  18  -5       77.66       74.21      3.52 o 
   8  18  -5       79.38       93.42      7.33 o 
  -5  19  -5       29.94       40.42      2.67 o 
  -3  19  -5      120.89      121.02      3.96 o 
  -1  19  -5     1115.19     1069.54     14.46 o 
   1  19  -5      262.83      253.97      5.78 o 
   3  19  -5      111.31       99.28      3.50 o 
   5  19  -5      102.83      113.33      4.74 o 
   7  19  -5        9.00        7.12      2.04 o 
   9  19  -5       24.12       18.51      3.09 o 
  -4  20  -5       35.03       47.40      2.60 o 
  -2  20  -5       69.18       77.40      3.35 o 
   0  20  -5     1041.26     1008.63     16.67 o 
   2  20  -5      203.47      183.43      7.01 o 
   4  20  -5      312.60      308.67      6.03 o 
   6  20  -5      282.69      318.73      8.67 o 
   8  20  -5       78.66       98.77      5.78 o 
  -5  21  -5      164.98      167.16     15.43 o 
  -3  21  -5       10.34        2.80      1.45 o 
  -1  21  -5      157.84      151.36      5.37 o 
   1  21  -5      361.14      323.01      8.79 o 
   3  21  -5      259.20      275.00      5.57 o 
   5  21  -5      122.46      122.82      3.76 o 
   7  21  -5      169.22      183.31      8.48 o 
  -4  22  -5      160.71      172.21      9.87 o 
  -2  22  -5      293.57      257.75      5.41 o 
   0  22  -5      221.95      248.34      8.48 o 
   2  22  -5      103.68      118.21      4.19 o 
   4  22  -5      340.55      334.91      6.10 o 
   6  22  -5       65.19       72.75      5.01 o 
  -3  23  -5       13.76       15.78      1.90 o 
  -1  23  -5       23.90       28.54      3.09 o 
   1  23  -5      302.35      300.58      7.56 o 
   3  23  -5      159.44      189.17      5.34 o 
   5  23  -5       29.91       32.71      2.34 o 
   7  23  -5        2.02        4.97      2.41 o 
  -4  24  -5       36.27       33.94      3.09 o 
  -2  24  -5       22.03       26.99      3.09 o 
   0  24  -5       17.86       21.62      3.09 o 
   2  24  -5        9.49       10.27      2.04 o 
   4  24  -5       88.33       86.47      3.67 o 
   6  24  -5       80.70       89.13      4.61 o 
  -3  25  -5       11.72        5.40      2.31 o 
  -1  25  -5        1.59        4.63      2.31 o 
   1  25  -5      168.80      183.50      5.55 o 
   3  25  -5      234.71      242.76      4.77 o 
   5  25  -5       68.14       73.33      4.24 o 
   0  26  -5       21.82       18.51      3.09 o 
   2  26  -5        7.94        7.79      1.76 o 
   4  26  -5       21.41       26.99      2.96 o 
   1  27  -5      151.36      147.21      4.55 o 
   3  27  -5       22.36       19.99      4.20 o 
   5  27  -5       51.81       62.47      5.40 o 
   2  28  -5       12.34        6.17      3.09 o 
   4  28  -5        1.50        3.86      3.09 o 
   1  29  -5      183.52      202.84      8.48 o 
  -8   0  -4      163.94      190.50      8.48 o 
  -6   0  -4      471.17      494.38     16.97 o 
  -4   0  -4      915.90      824.64     18.41 o 
  -2   0  -4       89.96       92.09      3.24 o 
   0   0  -4    16572.15    17268.94    264.25 o 
   2   0  -4    10494.68    11186.90    168.16 o 
   4   0  -4      100.30      139.60      8.48 o 
   6   0  -4     1096.64     1129.12     33.94 o 
   8   0  -4      138.31      146.37      7.71 o 
  10   0  -4       91.09      104.12      7.71 o 
  -7   1  -4        8.94        8.87      2.73 o 
  -5   1  -4      892.43      819.85     23.14 o 
  -3   1  -4     1829.72     1761.03     20.41 o 
  -1   1  -4      570.01      599.81      7.85 o 
   1   1  -4       24.59       24.46      3.72 o 
   3   1  -4      414.71      426.61     10.62 o 
   5   1  -4      754.48      874.64     19.09 o 
   7   1  -4      203.97      186.17     16.20 o 
   9   1  -4      183.85      196.36      5.66 o 
  11   1  -4       76.40       74.67      4.24 o 
  -8   2  -4       15.85       23.01      2.60 o 
  -6   2  -4      114.95       94.99      4.45 o 
  -4   2  -4        1.41       11.22      2.70 o 
  -2   2  -4      260.78      314.04      4.77 o 
   0   2  -4      835.59      793.60     10.70 o 
   2   2  -4     3197.34     3323.46     53.74 o 
   4   2  -4     1921.70     2234.11     37.86 o 
   6   2  -4       17.42       15.49      3.09 o 
   8   2  -4      119.01      125.70      4.91 o 
  10   2  -4      343.79      318.85      8.99 o 
  -9   3  -4        5.85        3.09      3.09 o 
  -7   3  -4        3.02        2.98      2.14 o 
  -5   3  -4       14.56       15.72      3.27 o 
  -3   3  -4      130.43       98.37      4.53 o 
  -1   3  -4      930.35      935.84     12.59 o 
   1   3  -4     4458.45     4502.99     57.67 o 
   3   3  -4     2318.98     2420.02     61.70 o 
   5   3  -4      536.65      533.08     10.10 o 
   7   3  -4      888.22      853.78     20.18 o 
   9   3  -4       29.52       25.78      2.66 o 
  11   3  -4       30.47       27.77      4.63 o 
  -8   4  -4        1.87        0.77      2.73 o 
  -6   4  -4      178.66      149.39      4.90 o 
  -4   4  -4       44.33       35.03      6.94 o 
  -2   4  -4     1723.41     1927.71     21.70 o 
   0   4  -4     3467.57     3710.30     52.21 o 
   2   4  -4     9828.42     9992.01    116.89 o 
   4   4  -4     1442.85     1621.59     24.99 o 
   6   4  -4      375.38      382.91      8.39 o 
   8   4  -4      141.81      124.38      4.14 o 
  10   4  -4       87.37       80.52      4.42 o 
  -9   5  -4       13.01        6.94      3.09 o 
  -7   5  -4       22.32       29.31      4.06 o 
  -5   5  -4       36.53       29.93      3.97 o 
  -3   5  -4      313.43      335.92     11.72 o 
  -1   5  -4      213.81      186.96      4.96 o 
   1   5  -4     2928.77     2850.46     31.92 o 
   3   5  -4     1017.12     1021.97     15.74 o 
   5   5  -4     1558.71     1666.09     24.86 o 
   7   5  -4       67.38       69.64      5.71 o 
   9   5  -4       43.17       38.93      2.86 o 
  11   5  -4      105.64      107.27     13.11 o 
  -8   6  -4      152.33      166.96     11.18 o 
  -6   6  -4      485.78      513.49     11.13 o 
  -4   6  -4       36.28       48.85      8.87 o 
  -2   6  -4     1279.55     1327.00     21.32 o 
   0   6  -4     1775.60     1941.75     26.05 o 
   2   6  -4      386.53      407.01     11.24 o 
   4   6  -4      810.89      950.95     16.36 o 
   6   6  -4      614.22      636.06     12.14 o 
   8   6  -4      713.64      675.64      7.80 o 
  10   6  -4       59.65       70.96      7.71 o 
  -7   7  -4       64.77       73.57      4.65 o 
  -5   7  -4       79.35       76.13      4.08 o 
  -3   7  -4      181.79      210.98     11.95 o 
  -1   7  -4      763.36      821.89     15.93 o 
   1   7  -4     1161.65     1084.20     19.98 o 
   3   7  -4      560.30      588.88     10.18 o 
   5   7  -4      348.24      363.84      7.94 o 
   7   7  -4      211.01      183.03      5.63 o 
   9   7  -4      351.90      339.84      9.82 o 
  11   7  -4       41.56       45.52      4.24 o 
  -8   8  -4        6.46        6.40      1.81 o 
  -6   8  -4      105.08      124.19      7.91 o 
  -4   8  -4      364.12      364.52     11.55 o 
  -2   8  -4      403.01      360.02      7.16 o 
   0   8  -4       35.11       28.21      3.86 o 
   2   8  -4      153.12      153.81      3.55 o 
   4   8  -4     4178.58     4023.81     90.49 o 
   6   8  -4      917.02      880.27     13.88 o 
   8   8  -4      176.64      211.09      5.49 o 
  10   8  -4       17.32       20.05      5.40 o 
  -7   9  -4       53.23       47.40      4.27 o 
  -5   9  -4      264.09      205.49      5.82 o 
  -3   9  -4       40.03       60.80      4.99 o 
  -1   9  -4     1812.12     1707.44     21.92 o 
   1   9  -4      552.78      572.66     15.36 o 
   3   9  -4      332.36      282.35      5.77 o 
   5   9  -4       99.36       91.80      3.59 o 
   7   9  -4      247.29      232.29      6.94 o 
   9   9  -4      150.00      154.25      8.48 o 
  11   9  -4       22.39       14.74      2.41 o 
  -8  10  -4       21.22       16.38      1.81 o 
  -6  10  -4       45.82       41.71      4.13 o 
  -4  10  -4       26.04       32.07      3.97 o 
  -2  10  -4      438.26      418.55      8.07 o 
   0  10  -4      393.98      353.67      6.89 o 
   2  10  -4     2972.65     3157.70     52.54 o 
   4  10  -4     1026.28     1001.69     16.31 o 
   6  10  -4     1339.45     1264.68     37.79 o 
   8  10  -4      102.84      107.06      5.16 o 
  10  10  -4       73.31       75.79     10.41 o 
  -7  11  -4      116.43      118.44      8.65 o 
  -5  11  -4       68.83       64.43      3.90 o 
  -3  11  -4       46.79       63.26      6.17 o 
  -1  11  -4     1245.44     1237.00     16.98 o 
   1  11  -4       65.22       80.99      4.18 o 
   3  11  -4      927.48      909.08     15.13 o 
   5  11  -4       16.30       23.38      2.39 o 
   7  11  -4      318.34      290.07      5.79 o 
   9  11  -4        5.71        3.09      3.09 o 
  11  11  -4        0.72        1.54      2.31 o 
  -8  12  -4        9.93       11.53      1.78 o 
  -6  12  -4        4.63        5.00      2.09 o 
  -4  12  -4        6.04        6.46      2.49 o 
  -2  12  -4      366.03      366.37     12.80 o 
   0  12  -4      113.42       98.42      4.82 o 
   2  12  -4     1124.32     1063.41     15.67 o 
   4  12  -4      934.67      987.12     13.95 o 
   6  12  -4      587.78      603.12     15.19 o 
   8  12  -4      336.46      336.40     11.18 o 
  10  12  -4      117.79      128.16      8.10 o 
  -7  13  -4       28.13       35.25      2.60 o 
  -5  13  -4       36.09       45.72      3.78 o 
  -3  13  -4       30.26       30.01      4.63 o 
  -1  13  -4       52.63       81.01      4.27 o 
   1  13  -4      375.71      382.52      8.91 o 
   3  13  -4     1528.02     1580.42     28.50 o 
   5  13  -4       83.45       91.99      4.66 o 
   7  13  -4      290.70      302.72      5.40 o 
   9  13  -4       37.10       48.59      5.40 o 
  -6  14  -4       52.56       62.89      3.12 o 
  -4  14  -4      241.04      212.21      8.24 o 
  -2  14  -4      176.92      193.36      7.83 o 
   0  14  -4       63.56       62.00      6.56 o 
   2  14  -4      727.29      733.73      8.85 o 
   4  14  -4      217.09      234.08      5.80 o 
   6  14  -4      586.10      558.83      8.60 o 
   8  14  -4      330.69      345.71      9.22 o 
  10  14  -4      109.41       96.21      4.24 o 
  -7  15  -4       44.97       47.99      3.51 o 
  -5  15  -4      108.83      107.98      5.23 o 
  -3  15  -4      114.57      108.60      6.15 o 
  -1  15  -4      254.17      229.83     10.03 o 
   1  15  -4      610.59      627.29     11.11 o 
   3  15  -4      826.29      790.62     11.02 o 
   5  15  -4      573.98      538.87      8.67 o 
   7  15  -4      392.62      377.90      8.39 o 
   9  15  -4      228.12      232.47      6.48 o 
  -6  16  -4      119.14      122.78      4.59 o 
  -4  16  -4       82.80       94.70      4.79 o 
  -2  16  -4      227.56      213.87      8.41 o 
   0  16  -4     1596.50     1638.92     39.33 o 
   2  16  -4       31.98       33.95      2.67 o 
   4  16  -4      480.45      476.38      8.91 o 
   6  16  -4     1608.33     1513.37     26.16 o 
   8  16  -4       57.93       55.01      4.06 o 
  10  16  -4       21.74       19.28      3.09 o 
  -7  17  -4       22.32       25.30      2.35 o 
  -5  17  -4      167.28      144.63      4.59 o 
  -3  17  -4      251.44      241.13      6.92 o 
  -1  17  -4      248.74      253.74     11.57 o 
   1  17  -4      274.30      271.90      7.92 o 
   3  17  -4      336.82      319.01      5.29 o 
   5  17  -4      584.27      581.34      7.57 o 
   7  17  -4      118.77      115.33      4.74 o 
   9  17  -4       14.55       15.20      1.90 o 
  -6  18  -4       41.75       39.26      2.80 o 
  -4  18  -4       16.04       15.05      2.96 o 
   0  18  -4      100.33       98.44     10.03 o 
   2  18  -4      677.79      613.12      8.86 o 
   4  18  -4      225.37      213.49      4.77 o 
   6  18  -4      371.18      377.54      6.65 o 
   8  18  -4      173.04      164.71      4.65 o 
  -5  19  -4       64.03       75.32      3.80 o 
  -3  19  -4       91.50       71.73      6.17 o 
   1  19  -4       82.50       75.58      4.63 o 
   3  19  -4      114.37      128.78      4.86 o 
   5  19  -4       22.04       25.57      2.26 o 
   7  19  -4       85.10       63.40      3.84 o 
   9  19  -4      108.58       92.55      3.70 o 
  -6  20  -4       86.93       72.46      3.28 o 
  -4  20  -4       14.96       19.28      3.86 o 
  -2  20  -4      283.16      317.76     11.57 o 
   0  20  -4       17.66       14.65      2.31 o 
   2  20  -4      223.69      219.30      5.14 o 
   4  20  -4      243.12      213.80      5.98 o 
   6  20  -4      147.44      153.44      6.35 o 
   8  20  -4       28.49       31.62      2.96 o 
  -5  21  -4      104.79      107.46      3.96 o 
  -3  21  -4       79.15       81.75      6.17 o 
  -1  21  -4      809.97      754.29     17.74 o 
   1  21  -4      135.44      139.11      5.64 o 
   3  21  -4      307.58      278.75      4.97 o 
   5  21  -4      317.48      325.07      6.10 o 
   7  21  -4        6.89        0.77      3.09 o 
  -6  22  -4       31.37       37.02      3.86 o 
  -4  22  -4       28.52       23.91      3.86 o 
  -2  22  -4      394.91      386.09      8.44 o 
   0  22  -4      396.96      367.12     10.80 o 
   2  22  -4        4.70       -1.07      3.89 o 
   4  22  -4      279.81      241.93      6.35 o 
   6  22  -4      224.17      210.32      6.28 o 
   8  22  -4       52.33       50.90      4.63 o 
  -5  23  -4       83.61       77.13      4.63 o 
  -3  23  -4        2.50        2.31      1.64 o 
  -1  23  -4      589.37      582.30     14.65 o 
   1  23  -4      521.09      547.31     15.34 o 
   3  23  -4       83.41       69.45      3.33 o 
   5  23  -4      162.31      160.54      4.22 o 
   7  23  -4       23.90       23.91      3.86 o 
  -4  24  -4      123.46      129.15      4.06 o 
  -2  24  -4       20.76       20.82      3.09 o 
   0  24  -4       23.98       31.62      3.86 o 
   2  24  -4       60.92       49.18      5.59 o 
   4  24  -4      297.26      284.97      5.63 o 
   6  24  -4       20.83       25.03      2.24 o 
  -3  25  -4       24.73       17.74      1.85 o 
  -1  25  -4      251.22      280.74      8.48 o 
   1  25  -4      172.83      188.49      8.41 o 
   3  25  -4       66.98       60.87      3.67 o 
   5  25  -4       36.60       38.90      4.34 o 
  -4  26  -4       20.14       16.20      2.31 o 
  -2  26  -4       14.34        6.94      2.31 o 
   0  26  -4       95.40      110.56      4.42 o 
   2  26  -4       18.90       16.09      2.45 o 
   4  26  -4      214.00      215.11      5.62 o 
   6  26  -4       10.61        9.26      3.09 o 
  -1  27  -4       18.90       12.34      2.31 o 
   1  27  -4      120.51      104.51      4.25 o 
   3  27  -4       51.66       54.37      5.40 o 
   5  27  -4       77.40       77.96      4.06 o 
   0  28  -4        0.06       -1.54      1.54 o 
   2  28  -4       99.97       99.14      4.63 o 
   4  28  -4       41.07       40.86      7.33 o 
   1  29  -4       54.68       49.96      3.14 o 
   3  29  -4       36.88       44.73      4.63 o 
   2  30  -4       65.49       60.93      5.40 o 
  -9   1  -3       26.41       47.49      3.51 o 
  -7   1  -3       83.74       94.76     12.34 o 
  -5   1  -3      188.64      186.47      6.25 o 
  -3   1  -3      898.95      999.72     16.95 o 
  -1   1  -3      623.05      646.87      8.82 o 
   1   1  -3     7411.37     7931.61    158.88 o 
   3   1  -3     3215.21     3537.31     58.62 o 
   5   1  -3     2654.18     2748.38     47.99 o 
   7   1  -3      709.01      633.61     16.36 o 
   9   1  -3       38.03       49.37      4.91 o 
  11   1  -3       33.48       43.99      4.24 o 
  -8   2  -3       26.95       33.35      3.51 o 
  -6   2  -3      175.55      161.20      6.54 o 
  -4   2  -3     2360.79     2625.43     35.18 o 
  -2   2  -3     3940.10     3891.26     44.40 o 
   0   2  -3      321.69      308.50     10.03 o 
   2   2  -3      362.68      337.04     10.03 o 
   4   2  -3     6042.27     6426.28     81.10 o 
   6   2  -3      484.91      521.15     16.97 o 
   8   2  -3      233.97      205.83      5.12 o 
  10   2  -3      286.49      307.69      8.99 o 
  -9   3  -3      158.62      148.53      8.48 o 
  -7   3  -3     1102.89     1118.86     21.25 o 
  -5   3  -3      110.42       78.96      5.71 o 
  -3   3  -3     2899.03     2970.15     51.32 o 
  -1   3  -3     2217.55     2258.62     28.81 o 
   1   3  -3      117.75      108.49      4.06 o 
   3   3  -3      311.81      272.37      9.43 o 
   5   3  -3     2964.11     2944.63     88.16 o 
   7   3  -3     1585.79     1533.97     31.07 o 
   9   3  -3       20.61       28.24      2.94 o 
  11   3  -3       50.99       59.42      6.17 o 
  -8   4  -3       10.74       10.51      2.43 o 
  -6   4  -3      295.90      311.15     11.02 o 
  -4   4  -3     1480.78     1473.74     28.09 o 
  -2   4  -3      117.61       85.23      3.35 o 
   0   4  -3        4.10        8.09      1.34 o 
   2   4  -3     5870.16     5658.81     59.69 o 
   4   4  -3     4247.14     4359.48     56.64 o 
   6   4  -3     1931.74     2072.38     37.90 o 
   8   4  -3       30.34       24.35      2.44 o 
  10   4  -3       84.41       92.11      5.37 o 
  -9   5  -3        4.49        9.26      2.73 o 
  -7   5  -3        6.56       13.46      2.60 o 
  -5   5  -3      256.55      268.51     13.88 o 
  -3   5  -3      273.56      315.33      7.54 o 
  -1   5  -3      495.83      448.88      7.76 o 
   1   5  -3       27.75       26.03      2.68 o 
   3   5  -3     1997.11     2108.38     27.67 o 
   5   5  -3     2456.20     2638.97     78.67 o 
   7   5  -3      278.93      273.26      7.37 o 
   9   5  -3       21.15       22.56      2.89 o 
  11   5  -3       31.99       34.71      4.63 o 
  -8   6  -3      167.91      145.25      7.71 o 
  -6   6  -3       36.34       38.49      3.56 o 
  -4   6  -3      630.46      626.93     14.97 o 
  -2   6  -3     1927.78     2033.48     90.62 o 
   0   6  -3     6440.73     5836.68     87.96 o 
   2   6  -3     3389.31     3339.67     42.68 o 
   4   6  -3      441.41      374.12      7.86 o 
   6   6  -3      252.27      207.66     10.41 o 
   8   6  -3      284.06      305.07      8.28 o 
  10   6  -3        1.92       -0.77      3.86 o 
  -9   7  -3        1.24        2.70      2.18 o 
  -7   7  -3      265.83      283.92      9.07 o 
  -5   7  -3      283.43      279.81      9.41 o 
  -3   7  -3      686.60      755.47     13.09 o 
  -1   7  -3      728.18      783.62     14.81 o 
   1   7  -3      129.67      173.18      3.65 o 
   3   7  -3     1938.28     1917.73     25.72 o 
   5   7  -3      608.94      676.35     13.46 o 
   7   7  -3      127.25      143.44      7.33 o 
   9   7  -3      402.53      382.33      9.27 o 
  11   7  -3        9.74        6.17      2.18 o 
  -8   8  -3       14.82       15.25      2.80 o 
  -6   8  -3       33.14       21.03      2.79 o 
  -4   8  -3      319.46      324.95     10.13 o 
  -2   8  -3     1521.86     1551.22     38.52 o 
   0   8  -3      970.10      942.14     13.67 o 
   2   8  -3      106.67      115.61      4.45 o 
   4   8  -3     1256.48     1436.32     89.08 o 
   6   8  -3       19.28        7.94      2.35 o 
   8   8  -3      225.58      235.07      4.86 o 
  10   8  -3       23.85       29.28      2.67 o 
  -9   9  -3       20.67       15.56      2.04 o 
  -7   9  -3       87.79       75.94      5.24 o 
  -5   9  -3       47.46       65.79      5.40 o 
  -3   9  -3      475.93      441.49      9.18 o 
  -1   9  -3     2191.22     2356.03     30.79 o 
   1   9  -3     2153.72     2133.63     21.57 o 
   3   9  -3     1327.14     1324.21     20.17 o 
   5   9  -3      129.02      120.53      7.71 o 
   7   9  -3     1150.00     1155.34     36.25 o 
   9   9  -3       60.09       67.87      6.17 o 
  11   9  -3       23.53       15.63      2.41 o 
  -8  10  -3      121.88      125.92      5.03 o 
  -6  10  -3      147.55      146.75      5.17 o 
  -4  10  -3      176.11      165.53      7.12 o 
  -2  10  -3      629.21      619.57      9.83 o 
   0  10  -3      197.92      207.38      4.59 o 
   2  10  -3     1505.71     1568.79     16.68 o 
   4  10  -3      850.64      841.00     18.21 o 
   6  10  -3      364.52      377.14     18.51 o 
   8  10  -3      332.60      346.81      8.99 o 
  10  10  -3       29.30       39.81      3.27 o 
  -9  11  -3        4.53        3.86      2.31 o 
  -7  11  -3       11.28        8.00      2.96 o 
  -5  11  -3      244.57      260.37     13.92 o 
  -3  11  -3      293.50      299.05      9.41 o 
  -1  11  -3      553.28      523.32     11.17 o 
   1  11  -3      908.04      882.75     10.38 o 
   3  11  -3      760.14      826.08     11.55 o 
   5  11  -3      696.86      637.78     18.01 o 
   7  11  -3      391.60      457.52     11.09 o 
   9  11  -3        5.87       15.43      3.86 o 
  -8  12  -3      192.85      191.82      7.03 o 
  -6  12  -3      153.53      130.21      4.82 o 
  -4  12  -3        7.82       11.95      3.14 o 
  -2  12  -3     2320.54     2256.35     43.55 o 
   0  12  -3     3443.75     3544.15     43.46 o 
   2  12  -3      302.00      308.41      5.16 o 
   4  12  -3      980.48      992.62     16.24 o 
   6  12  -3      163.72      165.82     12.34 o 
   8  12  -3        9.45       16.86      2.96 o 
  10  12  -3       30.25       32.54      2.96 o 
  -7  13  -3       35.50       42.32      4.36 o 
  -5  13  -3       36.62       29.10      2.47 o 
  -3  13  -3      283.26      283.51     18.51 o 
  -1  13  -3      604.08      584.30     10.83 o 
   1  13  -3     1064.86     1078.73     12.51 o 
   3  13  -3      163.75      164.18      4.35 o 
   5  13  -3       48.47       51.41      3.73 o 
   7  13  -3      656.16      686.97     12.10 o 
   9  13  -3       64.73       75.40      4.26 o 
  -8  14  -3       90.09      101.30      4.42 o 
  -6  14  -3      102.17      109.90      4.33 o 
  -4  14  -3       13.72       12.96      3.14 o 
  -2  14  -3      394.06      406.92     18.83 o 
   0  14  -3      456.40      490.51      7.57 o 
   2  14  -3      194.41      202.08      3.80 o 
   4  14  -3      286.30      267.88      5.40 o 
   6  14  -3      277.60      292.53      5.40 o 
   8  14  -3      168.52      182.90      6.48 o 
  10  14  -3      113.45      111.21     12.73 o 
  -7  15  -3       78.82       69.02      4.26 o 
  -5  15  -3       46.61       36.95      2.89 o 
  -3  15  -3      480.26      504.40     23.14 o 
  -1  15  -3     1356.90     1440.88     28.92 o 
   1  15  -3      950.10      899.98     11.82 o 
   3  15  -3     1797.73     1814.44     17.52 o 
   5  15  -3      483.95      452.12      7.79 o 
   7  15  -3      324.42      381.96      8.58 o 
   9  15  -3       54.58       64.31      3.25 o 
  -8  16  -3       76.61       81.20      5.01 o 
  -6  16  -3       56.47       64.46      4.24 o 
  -4  16  -3       30.79       39.72      4.82 o 
  -2  16  -3      110.51      102.58     10.03 o 
   0  16  -3      364.78      343.94      7.21 o 
   2  16  -3      767.10      726.09      9.26 o 
   4  16  -3      375.52      375.16      6.64 o 
   6  16  -3       30.26       49.61      3.10 o 
   8  16  -3       52.04       60.93      4.26 o 
  10  16  -3        6.46       13.27      1.85 o 
  -7  17  -3       19.05       20.08      2.50 o 
  -5  17  -3      442.31      400.94     10.88 o 
  -3  17  -3      198.14      225.21     15.43 o 
  -1  17  -3      280.85      269.17     11.57 o 
   1  17  -3       15.98       11.32      2.14 o 
   3  17  -3      438.78      450.25      6.93 o 
   5  17  -3       41.47       47.46      2.62 o 
   7  17  -3      140.07      144.23      8.48 o 
   9  17  -3       74.14       76.88      3.25 o 
  -6  18  -3       72.06       77.26      5.16 o 
  -4  18  -3       15.58       15.38      2.72 o 
   0  18  -3      125.14      118.96      5.16 o 
   2  18  -3      220.24      217.36      7.12 o 
   4  18  -3       46.91       52.89      2.67 o 
   6  18  -3     1286.92     1306.50     15.67 o 
   8  18  -3       86.87       67.33      3.69 o 
  -7  19  -3        0.93        2.31      1.78 o 
  -5  19  -3       48.58       54.56      5.77 o 
  -3  19  -3      396.47      418.79     13.88 o 
  -1  19  -3      694.64      668.68     20.05 o 
   1  19  -3      784.83      724.83     18.76 o 
   3  19  -3      194.11      181.05      4.30 o 
   5  19  -3     1131.64     1031.35     13.21 o 
   7  19  -3      569.59      583.07     16.97 o 
   9  19  -3       59.96       76.39      3.28 o 
  -6  20  -3      189.47      212.28     10.41 o 
  -4  20  -3       47.29       52.21      4.75 o 
   0  20  -3     2286.89     2053.12     37.46 o 
   2  20  -3      237.57      247.28      7.82 o 
   4  20  -3       55.19       61.05      2.60 o 
   6  20  -3      194.48      209.94      4.94 o 
   8  20  -3       25.21       28.13      3.18 o 
  -7  21  -3        2.24        5.40      2.31 o 
  -5  21  -3       86.09       82.48      9.26 o 
  -3  21  -3      148.16      161.19      8.48 o 
   1  21  -3      198.99      204.51      5.05 o 
   3  21  -3      637.09      591.97      7.56 o 
   5  21  -3       46.26       57.08      2.84 o 
   7  21  -3       85.55       77.13      6.17 o 
  -6  22  -3        1.51        3.86      2.70 o 
  -4  22  -3       50.79       47.05      5.40 o 
  -2  22  -3      106.43      112.60      6.94 o 
   0  22  -3      116.21      102.94      4.20 o 
   2  22  -3      126.74      126.21      4.52 o 
   4  22  -3       16.22       12.41      2.10 o 
   6  22  -3        8.09        7.03      2.93 o 
   8  22  -3       50.60       61.41      3.70 o 
  -5  23  -3      130.53      117.23      6.17 o 
  -3  23  -3       82.52       92.55      6.17 o 
  -1  23  -3       77.27       65.56      4.63 o 
   1  23  -3      394.09      376.97      6.88 o 
   3  23  -3      210.14      222.42      4.93 o 
   5  23  -3       91.24       83.54      3.36 o 
   7  23  -3       50.75       50.90      5.40 o 
  -6  24  -3       15.03       18.51      3.09 o 
  -4  24  -3       74.78       75.58      5.40 o 
  -2  24  -3      117.12       88.69      5.40 o 
   0  24  -3       70.24       63.86      5.40 o 
   2  24  -3      118.43      126.71      4.14 o 
   4  24  -3      428.09      419.85      7.53 o 
   6  24  -3      265.37      289.29      6.11 o 
  -5  25  -3       85.63       98.72      5.40 o 
  -3  25  -3      110.05      122.88      4.26 o 
  -1  25  -3       25.01       25.45      3.09 o 
   1  25  -3       22.25       30.75      2.81 o 
   3  25  -3      142.83      117.25      5.47 o 
   5  25  -3      147.52      154.83      4.65 o 
   7  25  -3       49.99       44.73      4.63 o 
  -4  26  -3       45.57       45.52      2.73 o 
  -2  26  -3       47.13       64.79      4.63 o 
   0  26  -3      520.15      478.79     14.65 o 
   2  26  -3      225.86      268.17      5.19 o 
   4  26  -3        1.05        4.80      1.78 o 
   6  26  -3       39.05       34.72      2.57 o 
  -3  27  -3       15.96       21.84      2.31 o 
  -1  27  -3      112.00      114.15      5.40 o 
   1  27  -3       17.63       21.86      2.85 o 
   3  27  -3       42.70       55.55      3.55 o 
   5  27  -3       25.58       33.94      3.09 o 
  -2  28  -3       19.85       11.57      2.31 o 
   0  28  -3       12.42       11.60      1.93 o 
   2  28  -3       15.75       22.27      2.49 o 
   4  28  -3       67.57       84.84      4.63 o 
  -1  29  -3        1.78        2.31      2.31 o 
   1  29  -3       69.51       83.30      4.30 o 
   3  29  -3      108.79      119.58     19.28 o 
   0  30  -3        2.03       -1.54      1.54 o 
   2  30  -3       26.08       13.92      4.24 o 
   1  31  -3       45.58       47.82     12.34 o 
 -10   0  -2       33.04       45.50      4.63 o 
  -8   0  -2       39.89       27.77      5.40 o 
  -6   0  -2       79.00       79.44      6.94 o 
  -4   0  -2      798.26      989.52     23.91 o 
  -2   0  -2     2579.48     2439.49     51.67 o 
   2   0  -2     4434.75     4670.73     95.64 o 
   4   0  -2     6248.74     6342.05    139.60 o 
   6   0  -2     1496.59     1567.97     43.19 o 
  10   0  -2      163.44      177.39     10.03 o 
  -9   1  -2       18.08       25.47      3.27 o 
  -7   1  -2      264.67      216.46      5.94 o 
  -5   1  -2      956.68      970.79     17.72 o 
  -3   1  -2     6227.02     6373.02     90.51 o 
  -1   1  -2     1101.73     1068.19     23.91 o 
   1   1  -2     5066.80     5185.52     77.35 o 
   5   1  -2     6831.92     6221.73    151.17 o 
   7   1  -2      182.70      180.18      9.26 o 
   9   1  -2       20.57       13.88      3.82 o 
  11   1  -2        0.68       -0.39      2.18 o 
 -10   2  -2       19.54       16.97      3.86 o 
  -8   2  -2       68.28       77.32      5.16 o 
  -6   2  -2       29.73       20.08      2.73 o 
  -4   2  -2      436.63      429.22      9.27 o 
  -2   2  -2     1543.98     1576.65     35.40 o 
   0   2  -2    14104.67    12812.12    259.91 o 
   2   2  -2     2012.80     1975.74     30.78 o 
   6   2  -2      228.61      236.78     11.57 o 
   8   2  -2      368.74      332.82      8.39 o 
  10   2  -2       32.35       34.27      4.06 o 
  -9   3  -2        7.04        6.86      2.41 o 
  -7   3  -2      104.20       94.77      4.59 o 
  -5   3  -2      166.67      149.18      4.93 o 
  -3   3  -2      613.65      595.46     10.62 o 
  -1   3  -2     1981.19     1860.27     40.11 o 
   1   3  -2     1090.60      958.25     20.05 o 
   3   3  -2      828.59      844.53     21.60 o 
   5   3  -2      353.24      427.28     15.43 o 
   7   3  -2      135.33      127.08      6.94 o 
   9   3  -2      137.86      124.44      4.74 o 
  11   3  -2       33.62       32.55      2.96 o 
 -10   4  -2       15.27       15.05      2.73 o 
  -8   4  -2       97.98      100.32      5.45 o 
  -6   4  -2      436.68      455.15     10.91 o 
  -4   4  -2        4.38        8.04      1.67 o 
  -2   4  -2     1596.98     1714.84     33.55 o 
   0   4  -2     9226.44     9219.61    185.87 o 
   2   4  -2     2058.13     2016.84     46.28 o 
   4   4  -2      155.57      167.82      5.71 o 
   6   4  -2      172.88      192.04     10.80 o 
   8   4  -2      624.92      557.18     11.57 o 
  10   4  -2       18.93       11.36      2.96 o 
  -9   5  -2       67.77       71.91      4.95 o 
  -7   5  -2      164.58      176.89     15.81 o 
  -5   5  -2      119.37      100.88      4.87 o 
  -3   5  -2     2171.84     2379.01     60.93 o 
   1   5  -2    10707.53    10611.72    226.75 o 
   3   5  -2     2222.06     2401.69     54.76 o 
   5   5  -2     4207.44     4702.35    109.52 o 
   7   5  -2       61.88       59.61      5.16 o 
   9   5  -2      169.88      152.69      5.24 o 
  11   5  -2        3.18        6.94      3.86 o 
 -10   6  -2        1.10        0.00      3.09 o 
  -8   6  -2      241.15      234.19      8.25 o 
  -6   6  -2      389.73      361.22     11.41 o 
  -4   6  -2     2994.67     3039.00     93.71 o 
  -2   6  -2     1623.04     1673.24     61.31 o 
   2   6  -2     5937.14     5580.42     83.06 o 
   4   6  -2     5565.67     5988.53    112.22 o 
   6   6  -2       83.03       68.64      6.94 o 
   8   6  -2      486.30      504.00     13.50 o 
  10   6  -2       62.81       75.50      3.90 o 
  -9   7  -2       38.39       51.54      4.61 o 
  -7   7  -2      468.67      486.05      8.24 o 
  -5   7  -2      533.55      500.00     13.12 o 
  -3   7  -2      358.66      315.64     13.50 o 
  -1   7  -2     2973.98     2783.47     59.39 o 
   1   7  -2     1249.86     1213.79     40.88 o 
   3   7  -2        8.33       10.18      1.67 o 
   5   7  -2     1514.14     1619.73     24.70 o 
   7   7  -2      838.04      787.45     26.99 o 
   9   7  -2      353.09      352.41     18.90 o 
  11   7  -2       59.52       47.05      5.40 o 
  -8   8  -2       45.65       35.42      9.26 o 
  -6   8  -2       56.34       61.30      5.55 o 
  -4   8  -2     1274.67     1284.38     24.95 o 
  -2   8  -2       21.33       23.25      2.93 o 
   0   8  -2     1062.44      935.58     15.79 o 
   2   8  -2     4533.37     4272.73     45.89 o 
   4   8  -2     4457.90     4447.27     51.17 o 
   6   8  -2       29.58       26.99      5.40 o 
   8   8  -2     1643.93     1741.20     21.16 o 
  10   8  -2      129.97      121.94      5.16 o 
  -9   9  -2       22.00       17.28      3.27 o 
  -7   9  -2      265.81      237.34     12.41 o 
  -5   9  -2      364.89      423.36     27.77 o 
  -3   9  -2       24.42       24.99      2.43 o 
  -1   9  -2     4884.55     4780.11     75.66 o 
   1   9  -2     6484.15     6504.33     69.01 o 
   3   9  -2     3437.00     3751.22     42.14 o 
   5   9  -2      847.90      840.41     12.91 o 
   7   9  -2     1791.70     1611.93     46.28 o 
   9   9  -2      681.85      666.43     46.66 o 
  11   9  -2       22.15       16.83      2.41 o 
  -8  10  -2       13.26        2.80      3.09 o 
  -6  10  -2      265.64      255.94      8.93 o 
  -4  10  -2       88.12       82.86      6.17 o 
  -2  10  -2      557.29      562.15     23.52 o 
   0  10  -2      629.09      543.16     10.13 o 
   2  10  -2     1397.06     1466.22     21.93 o 
   4  10  -2      598.09      610.16      9.62 o 
   6  10  -2       25.93       45.50      6.94 o 
   8  10  -2      308.36      302.60      8.67 o 
  10  10  -2       36.91       31.04      4.24 o 
  -9  11  -2       15.00        8.48      3.86 o 
  -7  11  -2      180.91      182.47      7.14 o 
  -5  11  -2      463.08      427.61     13.11 o 
  -3  11  -2      212.36      226.03      6.11 o 
  -1  11  -2     1015.54      929.36     16.08 o 
   1  11  -2     5644.05     5957.98     56.03 o 
   3  11  -2      722.06      794.56     13.15 o 
   5  11  -2      179.59      184.00      5.06 o 
   7  11  -2      295.79      315.44     11.57 o 
   9  11  -2       31.91       27.39      2.82 o 
  -8  12  -2       17.05       14.42      3.27 o 
  -6  12  -2      277.66      272.50      5.98 o 
  -4  12  -2      235.00      309.27     16.97 o 
  -2  12  -2      823.45      872.23     18.34 o 
   0  12  -2      497.61      503.05     12.73 o 
   2  12  -2     3094.19     3272.96     33.08 o 
   4  12  -2     1163.28     1137.31     15.75 o 
   8  12  -2       38.41       58.33      4.24 o 
  10  12  -2       72.27       94.50      6.17 o 
  -9  13  -2       69.00       50.79      3.51 o 
  -7  13  -2      179.34      155.39      6.63 o 
  -5  13  -2       99.63       87.15     11.57 o 
  -3  13  -2     1169.80     1156.89     40.88 o 
  -1  13  -2      661.35      771.46     41.26 o 
   1  13  -2     2211.56     2270.87     38.24 o 
   3  13  -2     1701.61     1736.57     21.83 o 
   5  13  -2       19.05       13.59      2.67 o 
   7  13  -2       56.08       62.47      6.17 o 
   9  13  -2      113.61      135.24      4.41 o 
  -8  14  -2       94.96      107.81      5.71 o 
  -6  14  -2        8.36        8.71      2.26 o 
  -4  14  -2      177.26      195.90     13.88 o 
  -2  14  -2      774.73      788.24     16.72 o 
   0  14  -2      559.90      497.64     17.74 o 
   2  14  -2     1618.46     1598.22     20.28 o 
   4  14  -2     2652.99     2716.59     28.82 o 
   6  14  -2      542.75      501.32     13.11 o 
   8  14  -2      407.23      389.04      8.11 o 
  10  14  -2        1.10        2.31      2.70 o 
  -7  15  -2      756.92      734.82     14.29 o 
  -5  15  -2      306.99      349.38     14.65 o 
  -3  15  -2      387.56      390.26     19.28 o 
  -1  15  -2      979.05     1054.32     15.05 o 
   1  15  -2     1283.26     1397.78     21.82 o 
   3  15  -2      392.45      400.40      5.93 o 
   5  15  -2      251.49      268.33      6.70 o 
   7  15  -2      429.75      493.60     16.20 o 
   9  15  -2        1.26        5.51      1.90 o 
  -8  16  -2      117.33      144.80      5.37 o 
  -6  16  -2      682.28      694.32     14.58 o 
  -4  16  -2      143.32      141.91     12.34 o 
  -2  16  -2      653.41      675.76     14.03 o 
   0  16  -2      701.28      782.16     12.18 o 
   2  16  -2      561.65      597.23      9.06 o 
   4  16  -2      135.03      155.34      8.46 o 
   6  16  -2     1152.87     1174.53     16.21 o 
   8  16  -2      505.20      536.07      9.74 o 
  10  16  -2       54.73       59.77      3.27 o 
  -7  17  -2       37.35       49.37      3.27 o 
  -5  17  -2      119.21      103.82      4.15 o 
  -3  17  -2      227.66      225.98     14.65 o 
  -1  17  -2      554.20      508.19      9.11 o 
   1  17  -2       65.29      108.93      5.78 o 
   3  17  -2      625.41      673.30      9.07 o 
   5  17  -2      209.35      203.17      5.43 o 
   7  17  -2      118.51      121.29      5.87 o 
   9  17  -2      129.40      131.93      4.14 o 
  -8  18  -2       14.69        6.17      3.09 o 
  -6  18  -2       94.09       76.91      4.66 o 
  -4  18  -2      562.40      489.89     21.60 o 
  -2  18  -2       86.88       98.72      7.71 o 
   0  18  -2      674.37      673.68     27.77 o 
   2  18  -2     1403.25     1393.27     21.36 o 
   4  18  -2      504.98      522.93      8.96 o 
   6  18  -2      230.26      220.61      5.65 o 
   8  18  -2        3.57       -0.59      1.67 o 
  -7  19  -2      119.76      140.72      5.71 o 
  -5  19  -2      169.78      154.98      9.46 o 
  -1  19  -2      486.26      521.39     19.67 o 
   1  19  -2     1003.85     1040.40     18.26 o 
   3  19  -2       16.66       12.61      3.67 o 
   5  19  -2      215.47      223.61      5.17 o 
   7  19  -2      451.09      458.77      7.92 o 
   9  19  -2       56.31       62.55      2.80 o 
  -6  20  -2       80.49       71.17      4.61 o 
  -4  20  -2      352.92      320.59     18.12 o 
  -2  20  -2      568.37      638.60     19.28 o 
   0  20  -2      324.79      334.70      8.67 o 
   2  20  -2      210.45      212.81      4.80 o 
   4  20  -2      174.93      183.23      5.22 o 
   6  20  -2      213.54      192.73      8.34 o 
   8  20  -2       27.98       28.87      3.09 o 
  -7  21  -2       56.72       59.17      4.06 o 
  -5  21  -2      142.39      131.31      5.23 o 
  -3  21  -2      233.57      229.83      9.26 o 
  -1  21  -2      980.06      941.58     18.00 o 
   1  21  -2      434.84      398.19      7.33 o 
   3  21  -2      782.91      782.60     12.69 o 
   5  21  -2      857.61      874.27     15.75 o 
   7  21  -2       18.04       26.80      2.35 o 
  -6  22  -2       27.58       21.72      2.96 o 
  -4  22  -2      365.74      344.75     12.34 o 
  -2  22  -2      767.40      714.18     21.60 o 
   0  22  -2      242.76      242.25     11.18 o 
   2  22  -2      320.53      285.93      5.57 o 
   4  22  -2      581.94      579.57     16.20 o 
   6  22  -2       15.61       24.68      2.96 o 
   8  22  -2       66.37       72.97      3.86 o 
  -7  23  -2       83.82       80.98      5.40 o 
  -5  23  -2       78.64       85.93      7.33 o 
  -3  23  -2      109.01      111.83      6.94 o 
  -1  23  -2      314.18      310.23     10.37 o 
   1  23  -2     1244.35     1188.08     17.38 o 
   3  23  -2      313.49      292.21      6.41 o 
   5  23  -2       26.02       26.74      3.14 o 
   7  23  -2       75.65       87.60      3.70 o 
  -6  24  -2       20.69       15.64      2.41 o 
  -4  24  -2       86.35      108.75      6.94 o 
   0  24  -2      176.29      191.68      5.33 o 
   2  24  -2      562.72      619.21      9.29 o 
   4  24  -2      936.78      964.76     14.81 o 
   6  24  -2       19.43       28.23      2.96 o 
  -5  25  -2       36.99       35.48      4.63 o 
  -3  25  -2      132.03      155.79      7.71 o 
  -1  25  -2      302.28      297.19     10.19 o 
   1  25  -2       37.28       43.93      2.71 o 
   3  25  -2      329.45      346.41      6.56 o 
   5  25  -2      146.59      125.53      4.99 o 
   7  25  -2       14.12       13.88      3.09 o 
  -6  26  -2        7.57        3.86      2.31 o 
  -4  26  -2      389.75      360.18     11.57 o 
  -2  26  -2      113.52      109.52      5.40 o 
   0  26  -2      446.94      451.10      8.52 o 
   2  26  -2       18.10       15.98      2.72 o 
   4  26  -2       80.05       76.16      3.80 o 
   6  26  -2        2.30        8.11      3.47 o 
  -5  27  -2        5.20        4.63      2.31 o 
  -3  27  -2       33.98       37.33      2.41 o 
  -1  27  -2      190.17      175.27     11.57 o 
   1  27  -2       89.44       79.12      3.26 o 
   3  27  -2      157.78      163.76      5.16 o 
   5  27  -2      109.38      119.54      5.40 o 
  -4  28  -2       47.36       42.42      3.86 o 
  -2  28  -2       94.91       97.18      4.63 o 
   0  28  -2      114.19       93.49     10.14 o 
   2  28  -2       54.63       55.42      3.08 o 
   4  28  -2       51.18       46.63      8.48 o 
  -1  29  -2      130.18      136.46     10.80 o 
   1  29  -2       97.60       95.21      4.09 o 
   3  29  -2       69.87       71.94      4.30 o 
   0  30  -2       43.14       47.35      4.63 o 
   2  30  -2       71.04       92.14      6.17 o 
   1  31  -2      100.55      102.58     10.80 o 
   3  31  -2        6.72        0.77     11.57 o 
   0  32  -2       57.22       33.94      9.26 o 
   2  32  -2       82.79       84.07     12.34 o 
  -9   1  -1       69.60       58.62      4.61 o 
  -7   1  -1      377.65      363.66      9.82 o 
  -5   1  -1      549.94      663.15     24.68 o 
  -3   1  -1      317.09      324.36      6.80 o 
  -1   1  -1    21983.33    21102.36    421.88 o 
   1   1  -1     1934.75     2036.89     41.65 o 
   3   1  -1       60.18       61.70      3.86 o 
   9   1  -1      155.90      161.49      5.32 o 
  11   1  -1       13.17       15.84      3.47 o 
 -10   2  -1      196.65      202.58      6.25 o 
  -8   2  -1      107.25      111.69     11.57 o 
  -6   2  -1      190.21      215.62      6.94 o 
  -4   2  -1      401.90      476.36      9.53 o 
  -2   2  -1     1292.28     1191.59     26.22 o 
   0   2  -1    10033.06    10185.99    202.07 o 
   2   2  -1    10123.04     9359.20    198.98 o 
   4   2  -1      209.05      216.72      8.48 o 
   8   2  -1      247.76      276.19      9.08 o 
  10   2  -1       30.56       25.45      3.51 o 
  -9   3  -1      654.29      634.86     32.39 o 
  -7   3  -1      773.85      746.40     15.54 o 
  -5   3  -1      793.26      831.01     13.62 o 
  -3   3  -1     3504.04     3881.44     55.07 o 
  -1   3  -1    81400.13    77125.70   1546.37 o 
   1   3  -1    19648.78    17718.09    374.06 o 
   3   3  -1     1814.98     1632.75     37.79 o 
   9   3  -1      148.73      169.87      5.65 o 
  11   3  -1       66.32       77.19      4.06 o 
 -10   4  -1      144.74      152.26      5.37 o 
  -8   4  -1      423.15      444.24     15.43 o 
  -6   4  -1      379.33      437.07     10.36 o 
  -4   4  -1      967.53      931.28     18.51 o 
   0   4  -1     2522.90     2788.31     42.42 o 
   2   4  -1     5435.10     5040.16    108.75 o 
   4   4  -1      533.99      570.73     16.97 o 
   8   4  -1       24.21       26.07      4.24 o 
  10   4  -1       84.51       76.54      8.48 o 
  -9   5  -1       15.18       28.57      3.51 o 
  -7   5  -1      108.67       88.45      5.16 o 
  -5   5  -1       37.39       45.73      3.95 o 
  -3   5  -1     6135.64     6032.50    138.06 o 
  -1   5  -1      874.88      909.31     20.82 o 
   1   5  -1     3370.35     3180.60    118.00 o 
   3   5  -1     1699.19     1546.37     36.25 o 
   5   5  -1      301.83      351.69     13.11 o 
   7   5  -1      609.86      594.64     21.60 o 
   9   5  -1      478.95      471.45     11.41 o 
  11   5  -1        4.62        4.63      3.09 o 
 -10   6  -1        9.71        6.94      3.86 o 
  -8   6  -1      208.72      199.76     10.03 o 
  -6   6  -1      331.97      326.32     11.57 o 
  -4   6  -1     3325.69     3254.99     47.17 o 
  -2   6  -1      469.13      485.89     13.11 o 
   0   6  -1     2157.66     2035.35     43.96 o 
   2   6  -1     7139.21     6740.31    184.72 o 
   4   6  -1     1578.04     1573.15     29.31 o 
   8   6  -1     1379.13     1316.43     42.38 o 
  10   6  -1       36.47       32.28      3.12 o 
  -9   7  -1       38.00       31.99      3.70 o 
  -7   7  -1      100.03       97.31      4.16 o 
  -5   7  -1        2.05        3.35      3.21 o 
  -3   7  -1     1792.31     1843.49     28.08 o 
  -1   7  -1      738.98      736.55     17.74 o 
   1   7  -1      990.90     1165.64     18.81 o 
   3   7  -1      670.17      623.10     30.08 o 
   5   7  -1      422.38      421.53     10.91 o 
   9   7  -1      184.22      191.66      7.91 o 
  11   7  -1       10.58        6.94      3.86 o 
 -10   8  -1       68.39       64.40      4.36 o 
  -8   8  -1       65.26       52.32      4.42 o 
  -6   8  -1       16.61       16.30      5.78 o 
  -4   8  -1      956.95      957.89     19.12 o 
  -2   8  -1     1996.16     2066.97     43.96 o 
   0   8  -1     7783.16     7967.55    168.13 o 
   2   8  -1     6799.92     6436.49    124.68 o 
   4   8  -1      496.35      457.84      7.74 o 
   6   8  -1        7.69       11.57      4.63 o 
   8   8  -1      170.18      179.23      5.31 o 
  10   8  -1       96.37       92.55      4.61 o 
  -9   9  -1       54.99       30.08      5.40 o 
  -7   9  -1      131.71      124.07      4.18 o 
  -5   9  -1      495.51      492.48     18.51 o 
  -3   9  -1     2731.41     2812.00     62.47 o 
  -1   9  -1     1711.94     1926.60     42.42 o 
   1   9  -1      137.33      138.98      3.67 o 
   3   9  -1     1931.23     2018.61     21.60 o 
   5   9  -1      429.08      464.07     12.26 o 
   9   9  -1      329.77      305.64      5.62 o 
 -10  10  -1       43.97       36.25      4.63 o 
  -8  10  -1      145.39      160.49      6.69 o 
  -6  10  -1      174.56      194.21      8.13 o 
  -4  10  -1       90.36      120.32     10.03 o 
  -2  10  -1     7411.64     8285.61    165.82 o 
   0  10  -1     1792.08     2062.21     31.90 o 
   2  10  -1      764.57      832.46     14.47 o 
   4  10  -1       67.32       94.47      3.25 o 
   6  10  -1       25.01       26.99      4.36 o 
   8  10  -1      349.98      305.98      5.93 o 
  10  10  -1       41.88       49.25      3.51 o 
  -9  11  -1       74.66       76.35      7.71 o 
  -7  11  -1       90.67       86.35      7.35 o 
  -5  11  -1       71.28       94.09     10.80 o 
  -3  11  -1     1410.71     1375.83     97.18 o 
  -1  11  -1      416.00      402.92     11.57 o 
   1  11  -1     2436.90     2541.76     39.74 o 
   3  11  -1      792.26      811.24     12.28 o 
   5  11  -1     1148.85     1138.03     15.52 o 
   7  11  -1       69.37       73.92      4.61 o 
   9  11  -1      169.60      179.24      6.83 o 
 -10  12  -1        2.19        0.77      2.31 o 
  -8  12  -1       11.18       12.17      2.89 o 
  -6  12  -1      293.17      328.56     19.28 o 
  -4  12  -1     1727.35     1587.25     53.22 o 
  -2  12  -1      263.46      289.70      6.67 o 
   0  12  -1     3444.08     3440.09     42.41 o 
   2  12  -1     6515.69     7055.60     69.14 o 
   4  12  -1     1177.52     1332.45     26.94 o 
   6  12  -1      200.81      198.22      6.56 o 
   8  12  -1      135.01      148.83      7.81 o 
  10  12  -1       14.61       20.94      2.73 o 
  -9  13  -1       30.48       37.29      4.06 o 
  -7  13  -1      108.23       97.23      5.50 o 
  -5  13  -1      321.90      312.36     18.51 o 
  -3  13  -1     1454.56     1434.12     58.62 o 
  -1  13  -1     3386.63     3917.93     57.78 o 
   1  13  -1     3010.30     3272.68     41.86 o 
   3  13  -1      456.91      477.15      7.43 o 
   5  13  -1      219.96      172.48      4.95 o 
   7  13  -1      743.18      751.52     39.72 o 
   9  13  -1      148.88      147.25      4.41 o 
  -8  14  -1       33.88       28.20      3.82 o 
  -6  14  -1      565.95      577.67     21.09 o 
  -4  14  -1      769.49      759.69     30.85 o 
  -2  14  -1      317.79      325.58      8.88 o 
   0  14  -1      647.40      800.59     14.60 o 
   2  14  -1     1334.07     1371.22     19.62 o 
   4  14  -1      157.01      158.28      4.50 o 
   6  14  -1      726.52      725.79     14.25 o 
   8  14  -1       33.79       39.87      3.14 o 
  10  14  -1       69.91       72.51      3.82 o 
  -9  15  -1        5.40        5.21      5.01 o 
  -7  15  -1       26.33       23.27      3.67 o 
  -5  15  -1     1064.82     1099.81     41.65 o 
  -3  15  -1      125.72      136.51     10.80 o 
  -1  15  -1      427.88      362.17     13.50 o 
   1  15  -1     1152.39     1206.64     17.38 o 
   3  15  -1        8.31        8.98      1.70 o 
   5  15  -1       47.25       54.94      5.01 o 
   7  15  -1      537.83      523.93     10.12 o 
   9  15  -1       44.24       44.34      2.80 o 
  -8  16  -1      126.12      120.55      5.71 o 
  -6  16  -1       71.89       78.67      3.99 o 
  -4  16  -1       73.02       68.64      9.26 o 
  -2  16  -1      504.15      527.40     10.80 o 
   0  16  -1      717.87      802.77     15.04 o 
   2  16  -1      496.45      506.13      7.91 o 
   4  16  -1      397.24      410.74      7.74 o 
   6  16  -1      221.18      216.77      5.87 o 
   8  16  -1       65.63       83.24      3.80 o 
  10  16  -1       18.73       23.14      3.09 o 
  -7  17  -1      772.25      769.48     21.14 o 
  -5  17  -1      457.06      432.28     13.68 o 
  -3  17  -1      377.92      363.26     19.28 o 
  -1  17  -1      875.79      888.60     15.54 o 
   1  17  -1      341.08      385.06      6.45 o 
   3  17  -1      485.88      501.97      7.38 o 
   5  17  -1      643.68      690.57     10.18 o 
   7  17  -1      152.80      164.71      4.86 o 
   9  17  -1       50.98       49.96      2.80 o 
  -8  18  -1       68.24       67.87      6.94 o 
  -6  18  -1      884.97      854.02     13.02 o 
  -4  18  -1     1865.09     1841.76     60.93 o 
  -2  18  -1      244.72      252.81     12.73 o 
   0  18  -1      494.98      503.71     10.32 o 
   2  18  -1      256.71      265.09      7.15 o 
   4  18  -1      791.75      781.61     10.95 o 
   6  18  -1      141.66      163.14      4.23 o 
   8  18  -1       36.47       48.72      3.51 o 
  -7  19  -1       90.97       98.47      5.16 o 
  -5  19  -1      735.15      710.23     18.88 o 
  -1  19  -1      533.91      550.91     11.41 o 
   1  19  -1     1257.63     1354.67     22.63 o 
   3  19  -1       19.84       19.91      3.34 o 
   5  19  -1      266.92      263.19      5.66 o 
   7  19  -1      281.32      285.03     11.90 o 
   9  19  -1        6.63        7.40      1.59 o 
  -8  20  -1       23.88       15.43      3.86 o 
  -6  20  -1       29.34       34.03      3.42 o 
  -4  20  -1       82.64      102.64      6.05 o 
  -2  20  -1      136.04      128.03      8.48 o 
   0  20  -1      538.02      556.60     11.72 o 
   2  20  -1      517.73      452.90      7.91 o 
   4  20  -1       42.04       50.66      4.12 o 
   6  20  -1      506.50      527.72      8.66 o 
   8  20  -1        3.32        4.85      1.85 o 
  -7  21  -1       35.73       30.59      3.27 o 
  -5  21  -1       41.94       49.39      5.46 o 
  -1  21  -1      184.95      152.63      8.87 o 
   1  21  -1      276.12      257.54      8.48 o 
   3  21  -1      402.09      372.46      6.11 o 
   5  21  -1      189.56      180.02      5.23 o 
   7  21  -1       29.72       30.08      2.35 o 
  -6  22  -1       14.11       17.91      2.96 o 
  -4  22  -1      426.66      429.59     13.88 o 
  -2  22  -1      431.20      414.17     15.43 o 
   0  22  -1       50.27       49.34      5.40 o 
   2  22  -1      366.87      386.34      8.30 o 
   4  22  -1      679.57      719.91     17.71 o 
   6  22  -1      486.17      433.96      8.67 o 
   8  22  -1       14.85       29.33      3.47 o 
  -7  23  -1      124.95      119.46      4.61 o 
  -5  23  -1       38.38       34.24      3.51 o 
  -3  23  -1      642.30      640.91     17.74 o 
  -1  23  -1      171.04      220.63      7.08 o 
   1  23  -1      219.55      248.91      9.40 o 
   3  23  -1      225.95      255.99      4.74 o 
   5  23  -1       59.19       67.80      8.48 o 
   7  23  -1       46.34       44.59      3.42 o 
  -6  24  -1       63.31       66.58      4.06 o 
  -4  24  -1      103.38       97.95      6.17 o 
  -2  24  -1       38.48       58.74      4.26 o 
   0  24  -1      398.88      380.44      8.64 o 
   2  24  -1      118.00      116.35      5.12 o 
   4  24  -1      241.78      228.29     11.57 o 
   6  24  -1       25.70       29.31      3.86 o 
  -5  25  -1       85.34       79.44      6.17 o 
  -3  25  -1      184.57      168.13      7.71 o 
  -1  25  -1      108.25      116.77      7.23 o 
   1  25  -1      146.50      132.56      5.73 o 
   3  25  -1      361.13      363.63      6.80 o 
   5  25  -1      161.30      171.22      6.94 o 
   7  25  -1       22.52       17.74      3.09 o 
  -6  26  -1       23.98       25.45      3.86 o 
  -4  26  -1       18.75       21.60      3.86 o 
  -2  26  -1      128.45      121.81      5.13 o 
   0  26  -1       10.11       12.12      3.70 o 
   2  26  -1       21.59       38.56      3.12 o 
   4  26  -1       80.34       74.63      6.86 o 
   6  26  -1       55.63       52.45      3.86 o 
  -5  27  -1        3.06       -0.77      2.31 o 
  -3  27  -1       20.89       24.68      3.86 o 
  -1  27  -1      110.41       95.77     10.41 o 
   1  27  -1        1.93        4.61      2.37 o 
   3  27  -1        2.93        1.08      1.75 o 
   5  27  -1        4.31        6.94      2.31 o 
  -4  28  -1        4.00        0.00      2.31 o 
   0  28  -1       70.36       56.78      4.05 o 
   2  28  -1      104.06      130.78      7.79 o 
   4  28  -1       11.09        9.20      6.17 o 
  -3  29  -1      307.91      319.30     10.03 o 
  -1  29  -1       29.81       23.38      3.70 o 
   1  29  -1      111.15      112.63      6.28 o 
   3  29  -1       24.05       32.50      7.71 o 
   0  30  -1       73.64       70.96      8.48 o 
   2  30  -1       22.12       22.65      3.09 o 
  -1  31  -1       28.70       25.45      6.17 o 
   1  31  -1       38.78       43.96      7.71 o 
   3  31  -1       10.79        7.71      9.26 o 
   0  32  -1       15.04       30.08      6.94 o 
   2  32  -1      198.26      192.04     14.65 o 
 -10   0   0      110.10      118.77      7.71 o 
  -8   0   0     1765.33     1603.67     28.63 o 
  -6   0   0      608.03      685.65     19.28 o 
  -4   0   0      118.01      108.75      5.40 o 
  -2   0   0    17824.74    17020.87    342.44 o 
   2   0   0    17758.90    17066.38    360.18 o 
   8   0   0     1767.69     1625.91     28.44 o 
  10   0   0      108.97      108.75      8.48 o 
  -9   1   0      176.98      172.40      7.09 o 
  -7   1   0      157.52      158.97      6.25 o 
  -5   1   0     1697.14     1812.60     43.96 o 
   3   1   0     3160.23     2944.66     65.56 o 
   9   1   0      179.49      180.53      5.43 o 
  11   1   0       79.75       88.03      6.56 o 
 -10   2   0       22.90       25.04      4.24 o 
  -8   2   0      480.04      475.66      9.64 o 
  -6   2   0      462.77      512.90     11.45 o 
  -4   2   0     1808.58     1812.11     27.25 o 
   2   2   0     3345.83     2754.16     60.16 o 
   4   2   0     1797.82     1734.56     42.42 o 
   8   2   0      476.62      462.54     11.22 o 
  10   2   0       23.12       23.93      3.82 o 
  -9   3   0        6.60        6.03      2.96 o 
  -7   3   0      341.02      313.18      8.73 o 
  -5   3   0      778.08      671.07     40.49 o 
  -3   3   0     5653.16     5428.11    113.37 o 
   3   3   0     5635.58     5314.73    115.69 o 
   9   3   0        7.21        6.79      2.70 o 
  11   3   0       40.56       40.11      2.57 o 
 -10   4   0       15.57       22.06      2.96 o 
  -8   4   0      230.60      223.78      8.10 o 
  -6   4   0      188.16      203.39     14.65 o 
  -4   4   0     1694.48     1520.11     40.11 o 
  -2   4   0      598.30      537.52      8.99 o 
   0   4   0     7970.25     7267.44    104.69 o 
   2   4   0      593.35      524.45     13.88 o 
   4   4   0     1682.96     1448.42     36.25 o 
   8   4   0      233.76      217.88      5.86 o 
  10   4   0       15.46       21.19      3.51 o 
  -9   5   0      208.70      219.81     10.80 o 
  -7   5   0      218.71      206.11      7.09 o 
  -5   5   0     2150.73     2085.44     28.77 o 
  -1   5   0     3920.05     3568.93     52.08 o 
   1   5   0     3955.82     3310.23     71.73 o 
   3   5   0     9784.31     9545.85    204.38 o 
   5   5   0     2134.55     2184.97     53.22 o 
   9   5   0      209.04      218.92      9.26 o 
 -10   6   0       85.16       87.15      6.17 o 
  -8   6   0     1549.70     1390.63     82.52 o 
  -6   6   0      479.51      504.62     10.06 o 
  -4   6   0     1697.20     1647.74     25.35 o 
  -2   6   0     3211.38     3011.76     62.47 o 
   0   6   0    62344.89    55877.57   1119.09 o 
   2   6   0     3197.76     3033.35     67.10 o 
   4   6   0     1700.26     1695.95     28.30 o 
   8   6   0     1551.65     1453.57     22.15 o 
  10   6   0       84.28       85.52      4.06 o 
  -9   7   0      452.82      484.35     15.43 o 
  -7   7   0     1533.48     1589.12     31.63 o 
  -5   7   0     1275.14     1142.19     22.53 o 
  -3   7   0      106.85      126.49      5.40 o 
  -1   7   0    11766.04    11913.24    171.50 o 
   1   7   0    11762.29    11166.26    236.78 o 
   3   7   0      109.73      128.86      3.63 o 
   5   7   0     1281.30     1165.37     31.62 o 
   9   7   0      455.42      476.83     18.12 o 
 -10   8   0       70.41       69.41      6.94 o 
  -8   8   0       71.97       84.07      6.94 o 
  -6   8   0      215.86      212.18      8.27 o 
  -2   8   0     5742.04     6084.45    124.94 o 
   0   8   0      597.27      313.43      6.48 o 
   2   8   0     5749.64     6049.10     75.04 o 
   4   8   0     1104.65     1119.00     32.70 o 
   6   8   0      216.68      219.81     12.34 o 
   8   8   0       71.62       75.82      3.36 o 
  10   8   0       69.68       67.87      5.40 o 
  -9   9   0       85.30       93.32      5.13 o 
  -7   9   0       27.58       30.05      3.13 o 
  -5   9   0      642.12      566.87     23.91 o 
  -3   9   0     2674.85     2791.18     59.39 o 
  -1   9   0     8372.42     7990.22    160.42 o 
   1   9   0     8379.97     7926.56    186.26 o 
   3   9   0     2682.36     2654.86     35.61 o 
   5   9   0      647.38      618.47     22.37 o 
   7   9   0       27.39       29.31      4.63 o 
   9   9   0       84.87       86.06      4.56 o 
 -10  10   0        9.37        8.48      3.86 o 
  -8  10   0       52.26       59.22      3.58 o 
  -6  10   0      255.55      239.09     16.20 o 
  -4  10   0      326.75      397.97     17.74 o 
  -2  10   0     7157.69     6772.41    139.60 o 
   0  10   0        0.09       40.95      3.47 o 
   2  10   0     7145.55     6774.14     84.11 o 
   4  10   0      323.62      362.41      6.79 o 
   6  10   0      257.38      252.97     13.88 o 
   8  10   0       52.05       58.32      2.94 o 
  10  10   0        9.62       12.57      2.41 o 
  -9  11   0      118.42      131.88      9.26 o 
  -7  11   0      561.43      516.12     11.78 o 
  -5  11   0      171.12      155.79     11.57 o 
  -1  11   0     1823.52     1783.92     43.96 o 
   1  11   0     1830.25     1759.99     23.35 o 
   3  11   0     1669.95     1920.86     23.19 o 
   5  11   0      170.35      172.12      5.55 o 
   7  11   0      563.55      596.95     17.74 o 
   9  11   0      120.22      133.59      4.41 o 
 -10  12   0       10.23       11.57      3.86 o 
  -8  12   0      527.31      496.71     11.74 o 
  -6  12   0      270.94      258.37     16.97 o 
  -4  12   0      221.18      228.29     13.11 o 
   0  12   0     1187.37     1132.07     24.68 o 
   2  12   0     1143.99     1136.70     16.96 o 
   4  12   0      223.53      230.03      7.68 o 
   6  12   0      272.55      255.32      7.33 o 
   8  12   0      524.76      546.06     15.45 o 
  10  12   0       10.46       12.88      5.78 o 
  -9  13   0       51.16       51.32      4.63 o 
  -7  13   0      169.92      134.96      6.24 o 
  -5  13   0      254.57      222.12     14.65 o 
  -3  13   0      726.52      625.49     24.68 o 
  -1  13   0     4310.29     4129.31     97.18 o 
   1  13   0     4298.24     4011.10     58.44 o 
   3  13   0      731.55      647.65      9.99 o 
   5  13   0      251.94      209.82      6.31 o 
   7  13   0      168.87      149.52      4.54 o 
   9  13   0       51.25       50.27      4.33 o 
 -10  14   0       31.24       27.77      3.86 o 
  -8  14   0      163.60      116.09      5.58 o 
  -6  14   0      161.70      152.78      8.13 o 
  -4  14   0      574.82      546.82     23.91 o 
   0  14   0     5731.48     5951.79    137.28 o 
   2  14   0     4242.35     4535.04     60.16 o 
   4  14   0      574.32      624.99      9.00 o 
   6  14   0      163.59      158.63      5.01 o 
   8  14   0      163.74      131.65      5.03 o 
  10  14   0       31.52       23.91      3.09 o 
  -9  15   0       24.82       30.86      3.47 o 
  -7  15   0      128.02      120.38      5.78 o 
  -5  15   0     1923.41     2024.55     65.56 o 
  -3  15   0     1339.70     1203.93     40.11 o 
   1  15   0      665.18      781.84     10.66 o 
   3  15   0     1346.43     1240.14     16.63 o 
   5  15   0     1937.96     1950.80     26.83 o 
   7  15   0      126.45      119.87      4.09 o 
   9  15   0       24.77       29.46      3.78 o 
  -8  16   0       96.43      107.02     11.95 o 
  -6  16   0     1281.14     1266.85     20.62 o 
  -4  16   0     1840.36     1761.55     57.07 o 
  -2  16   0     1081.84     1101.35     25.45 o 
   0  16   0     6123.89     6612.99    101.25 o 
   2  16   0     1084.84     1171.76     15.43 o 
   4  16   0     1840.46     1784.08     24.54 o 
   6  16   0     1274.98     1280.78     27.83 o 
   8  16   0       94.53      108.59      5.01 o 
  -9  17   0       18.84       20.08      2.73 o 
  -7  17   0      304.02      329.99      7.30 o 
  -5  17   0     2460.80     2693.23     84.07 o 
  -3  17   0      551.98      622.40     25.45 o 
  -1  17   0      980.39     1003.41     23.91 o 
   1  17   0      974.53      958.87     15.53 o 
   3  17   0      547.06      577.90      8.54 o 
   5  17   0     2462.26     2477.94     27.82 o 
   7  17   0      302.09      332.64      6.58 o 
   9  17   0       18.98       22.41      1.97 o 
  -8  18   0        2.55        6.34      2.41 o 
  -6  18   0       24.85       26.04      2.75 o 
  -4  18   0      292.05      301.56     17.74 o 
  -2  18   0      493.71      472.01     15.43 o 
   0  18   0       65.84       64.06      5.01 o 
   2  18   0      493.23      502.96      8.56 o 
   4  18   0      295.73      271.37      5.25 o 
   6  18   0       24.99       20.35      2.07 o 
   8  18   0        2.84       11.81      2.41 o 
  -7  19   0      365.51      398.47      8.37 o 
  -5  19   0      160.71      159.88      4.86 o 
  -1  19   0      151.05      136.51      8.48 o 
   1  19   0      150.78      143.03      5.37 o 
   3  19   0      447.39      412.07      8.10 o 
   5  19   0      160.48      164.23      4.35 o 
   7  19   0      363.33      427.44      7.67 o 
   9  19   0        7.03       13.11      2.31 o 
  -8  20   0        1.45        0.77      3.09 o 
  -6  20   0      272.84      257.04      5.92 o 
  -4  20   0      632.34      598.59     18.51 o 
  -2  20   0      750.29      789.00     21.60 o 
   0  20   0       67.77       71.30     11.57 o 
   2  20   0      754.98      795.94     11.58 o 
   4  20   0      625.58      579.23     10.36 o 
   6  20   0      269.78      263.44     14.65 o 
   8  20   0        1.53        0.33      3.09 o 
  -7  21   0      133.87      164.67     13.11 o 
  -5  21   0      140.17      146.36      5.70 o 
  -1  21   0      726.05      749.66     20.82 o 
   1  21   0      727.40      738.97     14.44 o 
   3  21   0      662.91      593.79      8.55 o 
   5  21   0      140.84      153.28      5.32 o 
   7  21   0      136.79      163.90      4.41 o 
  -8  22   0      105.43      104.89      6.94 o 
  -6  22   0      120.26      109.66      5.37 o 
  -4  22   0      580.17      553.33     12.74 o 
  -2  22   0     1467.27     1478.50     33.94 o 
   0  22   0      110.49      110.48      4.99 o 
   2  22   0     1464.17     1426.92     18.21 o 
   4  22   0      578.50      542.05     11.80 o 
   6  22   0      118.83      118.29      8.87 o 
   8  22   0      106.92      113.37      5.40 o 
  -7  23   0       71.33       85.17      4.61 o 
  -5  23   0       85.55      100.45      5.16 o 
  -3  23   0      708.83      656.34     18.51 o 
  -1  23   0      273.81      286.14     12.34 o 
   1  23   0      271.70      303.80      9.29 o 
   3  23   0      714.88      681.80      9.32 o 
   5  23   0       86.48      117.36      4.36 o 
   7  23   0       70.88       78.10      2.80 o 
  -6  24   0       21.00       22.99      3.09 o 
  -4  24   0      218.97      190.50      8.48 o 
  -2  24   0      372.35      365.53      9.44 o 
   0  24   0        6.57        5.40      2.57 o 
   2  24   0      370.96      363.31      8.56 o 
   4  24   0      216.64      213.64      7.71 o 
   6  24   0       20.85       27.79      2.73 o 
  -7  25   0      135.87      150.40      6.94 o 
  -5  25   0       78.47       84.33      4.61 o 
  -3  25   0      146.04      152.71      7.71 o 
  -1  25   0      114.40      111.06      8.48 o 
   1  25   0      114.00      108.95      7.23 o 
   3  25   0      146.71      162.92      5.18 o 
   5  25   0       76.58       83.30      4.63 o 
   7  25   0      136.10      150.40      5.40 o 
  -6  26   0      381.29      380.44      8.99 o 
  -4  26   0       14.32       23.91      3.86 o 
  -2  26   0       40.82       45.03      3.34 o 
   0  26   0       51.04       63.14      5.55 o 
   2  26   0       40.94       53.50      5.37 o 
   4  26   0       13.92       14.65      3.09 o 
   6  26   0      382.22      425.73     10.80 o 
  -5  27   0       22.97       19.28      3.09 o 
  -3  27   0       79.25       60.16      4.63 o 
  -1  27   0      153.08      140.53      7.40 o 
   1  27   0      152.17      139.51      7.40 o 
   3  27   0       78.47       56.28      3.51 o 
   5  27   0       22.36       26.22      3.09 o 
  -4  28   0       53.74       44.73      4.63 o 
  -2  28   0      408.70      407.74     17.35 o 
   0  28   0      464.33      478.62     12.78 o 
   2  28   0      406.96      416.68     19.67 o 
   4  28   0       53.12       53.99      3.86 o 
  -5  29   0       56.96       73.27      4.63 o 
  -3  29   0       24.84       32.39      3.86 o 
  -1  29   0       70.12       65.56      9.26 o 
   1  29   0       70.66       77.13      9.26 o 
   3  29   0       25.09       31.83      2.86 o 
  -4  30   0       27.64       34.71      3.09 o 
  -2  30   0      118.25      127.74      5.25 o 
   0  30   0       12.31       10.80      5.40 o 
   2  30   0      118.99      121.09     10.80 o 
  -3  31   0        6.52        6.94      2.31 o 
  -1  31   0      126.00      123.40     10.03 o 
   1  31   0      123.57      119.54     10.03 o 
   3  31   0        6.13       -7.71      7.71 o 
   0  32   0      593.02      637.06     21.60 o 
   2  32   0       77.24       87.15      9.26 o 
 -11   1   1       13.28       18.54      2.73 o 
  -9   1   1      154.69      167.92      7.35 o 
  -7   1   1      437.73      417.12     10.41 o 
  -5   1   1     3535.18     3430.90     36.94 o 
  -3   1   1       63.69       57.84      4.63 o 
  -1   1   1     1960.18     2033.03     30.54 o 
   1   1   1    22019.63    20123.64    424.96 o 
   3   1   1      319.25      340.92      8.18 o 
   9   1   1       69.67       53.48      3.37 o 
 -10   2   1       29.72       32.58      7.33 o 
  -8   2   1      247.54      283.56      7.26 o 
  -6   2   1      537.75      563.92     10.01 o 
  -4   2   1      209.46      214.47     15.28 o 
  -2   2   1    10016.01     9635.31    198.21 o 
   0   2   1    10109.61     9921.45    205.93 o 
   2   2   1     1296.00     1160.78     19.61 o 
   4   2   1      409.34      472.78     15.43 o 
   8   2   1      105.57      112.00      4.59 o 
  10   2   1      197.85      200.31      7.09 o 
 -11   3   1       66.73       74.11      5.78 o 
  -9   3   1      150.25      148.08      9.26 o 
  -7   3   1     2597.29     2578.42    105.28 o 
  -5   3   1     3068.89     2982.18     77.90 o 
  -3   3   1     1831.26     1764.64     39.33 o 
  -1   3   1    19602.98    18532.53    378.69 o 
   1   3   1    81365.23    73579.47   1551.77 o 
   3   3   1     3515.89     3952.69     87.15 o 
   5   3   1      796.34      784.37     23.91 o 
   9   3   1      652.16      653.89     27.38 o 
 -10   4   1       83.52       84.07      6.94 o 
  -8   4   1       23.19       24.94      3.51 o 
  -6   4   1     1783.62     1899.80     40.88 o 
  -4   4   1      540.81      533.64      8.44 o 
  -2   4   1     5414.65     5333.24    111.06 o 
   0   4   1     2496.42     2789.64     59.39 o 
   2   4   1     7696.22     7497.39    160.42 o 
   4   4   1      967.75      895.43     24.68 o 
   8   4   1      421.95      435.32      8.47 o 
  10   4   1      146.63      129.17      5.71 o 
 -11   5   1        4.97        4.19      2.31 o 
  -9   5   1      481.56      505.17     16.97 o 
  -7   5   1      615.28      634.74     20.05 o 
  -5   5   1      300.09      336.28      8.87 o 
  -3   5   1     1702.86     1726.84     39.33 o 
  -1   5   1     3403.34     3258.56     69.41 o 
   1   5   1      883.08      805.19     19.28 o 
   3   5   1     6137.52     6087.23    243.72 o 
   5   5   1       38.52       43.19      5.40 o 
   7   5   1      108.21       96.41      6.94 o 
   9   5   1       15.25       27.55      5.01 o 
 -10   6   1       36.81       37.79      4.63 o 
  -8   6   1     1378.06     1308.52    112.60 o 
  -6   6   1        6.65        9.16      3.09 o 
  -2   6   1     7159.44     6895.81    143.45 o 
   0   6   1     2153.73     2076.24    104.12 o 
   2   6   1      477.10      460.44     13.11 o 
   4   6   1     3335.10     3184.53     50.64 o 
   6   6   1      332.50      316.22     14.65 o 
   8   6   1      211.18      187.31      5.55 o 
  10   6   1        9.49        7.46      4.63 o 
  -9   7   1      185.53      205.93     10.03 o 
  -7   7   1       89.82      105.54      6.54 o 
  -5   7   1      412.99      442.70     20.05 o 
  -1   7   1      993.15     1140.69     26.22 o 
   1   7   1      744.61      714.96     17.74 o 
   3   7   1     1791.00     1814.99     25.01 o 
   5   7   1        2.17        4.63      3.86 o 
   7   7   1      102.21       94.76      7.71 o 
   9   7   1       37.70       29.48      5.40 o 
 -10   8   1       96.07       89.47      6.17 o 
  -8   8   1      168.40      174.87      7.03 o 
  -6   8   1        8.28       15.43      5.40 o 
  -2   8   1     6791.35     6843.36    140.37 o 
   0   8   1     7749.39     7961.90    224.05 o 
   2   8   1     1994.22     1950.91     25.94 o 
   4   8   1      941.88      944.39     16.08 o 
   8   8   1       65.45       60.92      3.51 o 
  10   8   1       68.63       74.04      4.63 o 
  -9   9   1      331.11      316.99     11.57 o 
  -7   9   1      594.90      631.66     28.54 o 
  -5   9   1      431.88      509.03     22.37 o 
  -1   9   1      134.99      153.48      6.17 o 
   1   9   1     1701.84     1918.33     31.82 o 
   3   9   1     2730.34     2872.86     37.72 o 
   5   9   1      494.32      454.85     11.41 o 
   7   9   1      131.80      119.64      4.04 o 
   9   9   1       54.95       44.08      3.51 o 
 -10  10   1       40.89       43.96      6.17 o 
  -8  10   1      345.58      277.58      8.15 o 
  -6  10   1       24.81       19.28      5.40 o 
  -4  10   1       66.03       95.64      8.48 o 
   0  10   1     1793.83     1978.87     37.02 o 
   2  10   1     7401.80     7700.63     96.03 o 
   4  10   1       91.36      101.45      3.90 o 
   6  10   1      173.26      191.27      6.94 o 
   8  10   1      145.50      177.32      6.12 o 
  10  10   1       45.00       53.99      3.86 o 
  -9  11   1      171.76      183.56     11.57 o 
  -7  11   1       72.14       72.36      4.76 o 
  -5  11   1     1144.77     1201.62     41.65 o 
  -1  11   1     2432.10     2634.60     42.44 o 
   1  11   1      420.77      412.00      6.73 o 
   3  11   1     1419.04     1463.62     41.86 o 
   5  11   1       71.23       78.20      4.54 o 
   7  11   1       90.78       87.06      4.01 o 
   9  11   1       75.97       80.24      3.64 o 
 -10  12   1       14.69       18.51      3.86 o 
  -8  12   1      135.07      138.72      5.00 o 
  -6  12   1      201.99      214.41     14.65 o 
  -4  12   1     1168.98     1277.97     42.42 o 
   0  12   1     3433.03     3433.64     81.75 o 
   2  12   1      261.78      279.86      5.96 o 
   4  12   1     1722.66     1726.44     21.98 o 
   6  12   1      292.36      300.72      7.23 o 
   8  12   1       10.94       12.97      2.87 o 
  -9  13   1      147.14      133.43      9.26 o 
  -7  13   1      745.94      703.69     14.91 o 
  -5  13   1      220.32      210.55     13.88 o 
  -3  13   1      453.53      456.58     19.28 o 
  -1  13   1     3014.30     3548.55     84.07 o 
   1  13   1     3398.56     3819.37     48.75 o 
   3  13   1     1437.82     1413.46     18.27 o 
   5  13   1      322.09      312.40      6.67 o 
   7  13   1      107.31      101.76      3.34 o 
   9  13   1       29.59       37.96      2.50 o 
 -10  14   1       69.37       67.10      5.40 o 
  -8  14   1       34.05       36.75      3.96 o 
  -6  14   1      724.86      762.77     32.39 o 
  -4  14   1      152.62      158.88     12.34 o 
   0  14   1      650.22      813.68     24.68 o 
   2  14   1      317.44      321.92      6.49 o 
   4  14   1      774.32      737.44     11.70 o 
   6  14   1      564.96      603.78     11.47 o 
   8  14   1       33.94       30.20      2.80 o 
  -9  15   1       43.90       43.09      7.33 o 
  -7  15   1      533.32      504.91     11.82 o 
  -5  15   1       47.37       60.16      9.26 o 
  -3  15   1        9.37       10.80      4.63 o 
  -1  15   1     1161.74     1240.18     34.71 o 
   1  15   1      427.25      357.87      8.41 o 
   3  15   1      125.47      110.82      3.77 o 
   5  15   1     1070.76      991.83     14.81 o 
   7  15   1       26.00       25.53      2.50 o 
   9  15   1        5.56        8.36      1.78 o 
  -8  16   1       66.86       78.52      5.71 o 
  -6  16   1      220.72      191.84     20.44 o 
  -4  16   1      397.34      407.22     20.82 o 
  -2  16   1      496.74      493.60     14.65 o 
   0  16   1      720.25      826.02     26.22 o 
   2  16   1      505.46      519.23     12.40 o 
   4  16   1       74.44       57.22      3.45 o 
   6  16   1       72.16       74.03      3.31 o 
   8  16   1      124.27      130.51      4.91 o 
  -9  17   1       50.40       49.48      4.06 o 
  -7  17   1      151.61      166.03      7.77 o 
  -5  17   1      646.59      659.42     28.54 o 
  -3  17   1      491.01      497.46     22.37 o 
  -1  17   1      342.50      406.45     16.97 o 
   1  17   1      882.28      901.43     14.74 o 
   3  17   1      380.94      440.54      9.87 o 
   5  17   1      454.14      465.56      8.88 o 
   7  17   1      771.89      761.34     11.45 o 
   9  17   1        4.60        3.86      2.31 o 
  -8  18   1       36.32       43.81      4.06 o 
  -6  18   1      142.44      149.23      5.10 o 
  -4  18   1      789.69      810.59     32.39 o 
  -2  18   1      252.70      264.54     10.80 o 
   0  18   1      484.44      472.01     19.28 o 
   2  18   1      246.15      250.10      6.64 o 
   4  18   1     1873.54     1877.44     22.58 o 
   6  18   1      887.77      868.28     26.03 o 
   8  18   1       68.24       59.28      3.51 o 
  -9  19   1        6.56        5.40      3.09 o 
  -7  19   1      281.66      271.53      9.80 o 
  -5  19   1      266.43      242.07      6.06 o 
   1  19   1      532.62      570.24     10.84 o 
   3  19   1      374.90      393.31      9.52 o 
   5  19   1      735.70      734.07     11.74 o 
   7  19   1       91.25      103.33      5.46 o 
  -8  20   1        3.17        4.88      2.41 o 
  -6  20   1      500.54      494.84      9.19 o 
  -4  20   1       41.39       57.04      5.55 o 
  -2  20   1      521.72      464.30     15.43 o 
   0  20   1      538.73      548.36     21.60 o 
   2  20   1      134.97      117.86      5.21 o 
   4  20   1       81.61       96.00      3.44 o 
   6  20   1       28.80       41.03      2.96 o 
   8  20   1       24.10       18.28      3.09 o 
  -7  21   1       29.14       26.85      3.42 o 
  -5  21   1      190.58      176.13      6.17 o 
  -1  21   1      275.07      266.08     11.57 o 
   1  21   1      187.86      170.54     12.34 o 
   3  21   1      871.08      900.84     19.64 o 
   5  21   1       41.29       49.23      5.40 o 
   7  21   1       35.49       29.87      2.50 o 
  -8  22   1       14.25       20.05      3.86 o 
  -6  22   1      485.69      432.02     14.02 o 
  -4  22   1      680.34      674.20     14.38 o 
  -2  22   1      360.89      388.71     13.88 o 
   0  22   1       49.64       42.42      6.17 o 
   2  22   1      428.26      436.65     10.29 o 
   4  22   1      429.85      406.95      8.67 o 
   6  22   1       13.99       17.47      4.24 o 
  -7  23   1       46.27       50.04      4.06 o 
  -5  23   1       60.40       56.24      7.83 o 
  -3  23   1      225.86      258.37     10.80 o 
  -1  23   1      219.81      225.21     11.57 o 
   1  23   1      169.06      222.57      7.23 o 
   3  23   1      642.82      665.13     15.74 o 
   5  23   1       38.10       30.26      2.73 o 
   7  23   1      124.39      125.73      4.36 o 
  -6  24   1       25.26       21.92      2.96 o 
  -4  24   1      241.43      215.66      7.35 o 
  -2  24   1      116.42      113.54      5.55 o 
   0  24   1      396.02      392.62      9.64 o 
   2  24   1       38.79       51.25      3.92 o 
   4  24   1      102.40       98.83      4.06 o 
   6  24   1       63.86       70.73      6.17 o 
  -7  25   1       23.68       17.28      2.41 o 
  -5  25   1      158.88      161.86      6.25 o 
  -3  25   1      360.51      365.58     12.34 o 
  -1  25   1      147.02      146.38      5.92 o 
   1  25   1      106.70      113.58      5.55 o 
   3  25   1      185.79      167.46      6.11 o 
   5  25   1       86.33       85.52      5.01 o 
  -6  26   1       55.74       60.25      3.82 o 
  -4  26   1       78.54       77.39      4.26 o 
  -2  26   1       20.90       32.39      4.63 o 
   0  26   1       10.08       11.63      2.57 o 
   2  26   1      126.46      116.38      4.78 o 
   4  26   1       18.67       18.33      2.18 o 
   6  26   1       23.89       26.22      3.09 o 
  -5  27   1        4.00        4.30      2.31 o 
  -3  27   1        2.99        2.31      2.31 o 
  -1  27   1        2.33        8.48      2.57 o 
   1  27   1      112.07       95.41      4.20 o 
   3  27   1       20.91       20.05      3.09 o 
   5  27   1        3.40        0.93      1.28 o 
  -6  28   1      139.08      128.03      6.17 o 
  -4  28   1       11.27        6.17      2.31 o 
  -2  28   1      105.01      137.22      5.95 o 
   0  28   1       70.93       65.19      5.19 o 
   2  28   1       21.31       20.05      6.17 o 
   4  28   1        4.16        2.31      2.31 o 
  -5  29   1       89.96      104.89      5.40 o 
  -3  29   1       23.03       24.13      2.76 o 
  -1  29   1      111.96      110.75      5.36 o 
   1  29   1       28.71       35.48      7.71 o 
  -4  30   1       74.42       89.47      4.63 o 
  -2  30   1       22.95       18.28      3.86 o 
   0  30   1       73.05       60.16      8.48 o 
   2  30   1       86.04       98.72      9.26 o 
  -3  31   1       10.66       10.68      2.07 o 
  -1  31   1       38.66       44.10      5.78 o 
   1  31   1       28.49       26.99      6.17 o 
  -2  32   1      199.25      184.33     10.03 o 
   0  32   1       14.84       20.82      5.40 o 
 -10   0   2      161.68      156.57      9.26 o 
  -6   0   2     1499.71     1551.81     26.89 o 
  -4   0   2     6234.68     5976.95    136.90 o 
  -2   0   2     4446.76     4720.86     98.72 o 
   0   0   2    23577.89    19975.56    407.99 o 
   2   0   2     2570.90     2437.17     55.53 o 
   8   0   2       38.73       30.08      4.63 o 
  10   0   2       32.53       38.56      4.63 o 
 -11   1   2        0.66        0.00      2.18 o 
  -9   1   2       19.08       20.05      5.40 o 
  -7   1   2      180.84      174.73      6.54 o 
  -5   1   2     6866.38     6866.67     81.04 o 
  -3   1   2     6417.25     6763.94    180.86 o 
  -1   1   2     5105.81     5304.04     77.44 o 
   1   1   2     1090.26     1079.61     36.25 o 
   3   1   2     6230.50     6591.17    215.18 o 
   7   1   2      263.39      209.26      7.03 o 
   9   1   2       17.87       18.54      2.60 o 
 -10   2   2       32.68       31.62      5.40 o 
  -8   2   2      372.02      327.78     13.88 o 
  -6   2   2      232.69      245.31      6.01 o 
  -4   2   2     1168.22     1182.19     14.01 o 
  -2   2   2     2005.52     2014.32     31.07 o 
   0   2   2    14137.77    12649.80    347.84 o 
   2   2   2     1554.53     1646.73     39.33 o 
   4   2   2      438.21      451.96     15.43 o 
   8   2   2       69.54       70.25      3.59 o 
  10   2   2       19.50       13.76      2.41 o 
 -11   3   2       33.72       33.91      3.47 o 
  -9   3   2      135.52      136.51      9.26 o 
  -7   3   2      134.66      124.17      7.71 o 
  -5   3   2      347.66      414.76      6.86 o 
  -3   3   2      841.13      863.04     21.60 o 
  -1   3   2     1094.66      946.11     15.54 o 
   1   3   2     1984.19     1819.66     36.25 o 
   3   3   2      603.44      596.89     24.29 o 
   7   3   2      103.20       99.29      8.13 o 
   9   3   2        7.01        4.03      5.01 o 
 -10   4   2       19.79       20.82      4.63 o 
  -8   4   2      627.04      601.27     48.97 o 
  -6   4   2      172.43      205.42      7.23 o 
  -4   4   2      160.76      177.39      8.48 o 
  -2   4   2     2062.31     2232.02     49.36 o 
   0   4   2     9216.23     8800.41    324.70 o 
   2   4   2     1599.62     1662.85     47.82 o 
   4   4   2        3.63        8.48      3.86 o 
   8   4   2       99.88       91.88     13.50 o 
  10   4   2       15.46       12.58      3.09 o 
 -11   5   2        3.04        8.48      3.09 o 
  -9   5   2      171.27      175.85     10.03 o 
  -7   5   2       61.43       62.47      6.94 o 
  -5   5   2     4198.66     4605.18    101.81 o 
  -3   5   2     2212.89     2347.71     52.45 o 
  -1   5   2    10710.07    10441.85    213.64 o 
   1   5   2    13531.23    12606.83    189.76 o 
   3   5   2     2180.66     2325.62     45.12 o 
   5   5   2      119.43      117.23      8.48 o 
   7   5   2      163.40      168.95      4.48 o 
   9   5   2       67.93       76.02      4.61 o 
 -10   6   2       62.05       78.67      6.94 o 
  -8   6   2      487.24      494.27     19.28 o 
  -6   6   2       83.61       74.29      6.25 o 
  -4   6   2     5531.25     5808.34    127.26 o 
  -2   6   2     5935.77     5589.30    118.00 o 
   0   6   2     2563.39     2413.53     37.35 o 
   2   6   2     1618.01     1650.92     26.41 o 
   4   6   2     2991.57     3186.37     59.39 o 
   8   6   2      240.25      216.59      7.89 o 
  10   6   2        1.08       -0.77      2.31 o 
 -11   7   2       58.89       57.07      3.86 o 
  -9   7   2      354.55      325.47     13.11 o 
  -7   7   2      843.71      866.89     33.94 o 
  -3   7   2        8.81       12.34      3.09 o 
  -1   7   2     1263.37     1296.48     30.08 o 
   1   7   2     2975.66     2710.97     60.16 o 
   3   7   2      358.39      330.61     26.61 o 
   5   7   2      531.05      537.57     19.28 o 
   7   7   2      466.01      488.66     10.11 o 
   9   7   2       38.63       48.85      6.56 o 
 -10   8   2      133.34      117.23      6.94 o 
  -8   8   2     1645.21     1762.32     42.42 o 
  -6   8   2       28.44       36.25      6.94 o 
  -2   8   2     4536.87     4231.12     91.01 o 
   0   8   2     1077.91      934.81     25.07 o 
   2   8   2       22.23       18.64      4.24 o 
   4   8   2     1280.93     1287.08     23.37 o 
   6   8   2       56.16       69.41      4.63 o 
   8   8   2       44.60       33.92      3.09 o 
  -9   9   2      680.93      673.31     19.28 o 
  -7   9   2     1786.63     1722.99     57.07 o 
  -5   9   2      846.03      725.75     28.54 o 
  -3   9   2     3441.27     3624.91     79.44 o 
  -1   9   2     6467.46     6590.39    135.74 o 
   1   9   2     4908.13     4754.95     70.55 o 
   3   9   2       23.21       23.88      2.35 o 
   5   9   2      363.43      378.69     16.20 o 
   7   9   2      263.62      259.20      6.65 o 
   9   9   2       21.84       17.74      2.73 o 
 -10  10   2       37.89       22.94      3.14 o 
  -8  10   2      306.79      271.71     28.15 o 
  -6  10   2       27.96       29.31      6.94 o 
  -2  10   2     1408.17     1466.16     34.71 o 
   0  10   2      622.08      542.96     16.20 o 
   2  10   2      558.50      583.11     15.04 o 
   4  10   2       87.31       88.71      4.05 o 
   6  10   2      266.91      255.99      7.71 o 
   8  10   2       13.33        4.45      2.04 o 
  -9  11   2       31.17       31.65      3.70 o 
  -7  11   2      291.45      300.56     10.27 o 
  -5  11   2      180.88      207.47     13.11 o 
  -1  11   2     5614.54     5998.28     93.63 o 
   1  11   2     1001.33      908.84     14.07 o 
   3  11   2      216.38      222.46      6.99 o 
   5  11   2      465.34      422.08      8.28 o 
   7  11   2      181.18      191.03      5.48 o 
   9  11   2       14.82       10.80      3.86 o 
 -10  12   2       71.63       74.04      6.94 o 
  -8  12   2       39.30       55.93      4.12 o 
  -6  12   2      844.02      831.42     33.94 o 
  -2  12   2     3096.46     3256.25     72.50 o 
   0  12   2      498.11      501.32     17.74 o 
   2  12   2      817.35      849.08     13.27 o 
   4  12   2      236.15      297.50      7.46 o 
   6  12   2      280.06      278.49      5.42 o 
   8  12   2       17.24       15.67      3.01 o 
  -9  13   2      111.39      114.92     10.03 o 
  -7  13   2       56.06       50.58      3.38 o 
  -5  13   2       18.94       23.14      6.17 o 
  -1  13   2     2217.73     2204.84     37.28 o 
   1  13   2      660.96      782.70     43.19 o 
   3  13   2     1177.87     1266.08     19.05 o 
   5  13   2      101.79       96.79      4.45 o 
   7  13   2      179.78      170.52      4.08 o 
   9  13   2       68.39       72.50      5.40 o 
 -10  14   2        1.04       -2.31      3.09 o 
  -8  14   2      409.71      395.29     10.45 o 
  -6  14   2      549.13      582.30     26.99 o 
  -4  14   2     2641.00     2659.29     79.44 o 
   0  14   2      569.08      505.17     17.74 o 
   2  14   2      772.06      801.00     14.99 o 
   4  14   2      176.11      191.07      5.36 o 
   6  14   2        8.54        7.41      1.70 o 
   8  14   2       94.60       99.94      3.96 o 
  -9  15   2        1.19        8.34      2.96 o 
  -7  15   2      430.08      422.10     14.41 o 
  -5  15   2      256.87      310.05     17.74 o 
  -1  15   2     1280.02     1435.31     38.56 o 
   1  15   2      985.26     1056.63     28.54 o 
   3  15   2      388.21      404.57      8.59 o 
   5  15   2      307.39      339.44      7.61 o 
   7  15   2      758.96      770.57     17.98 o 
 -10  16   2       54.49       70.18      5.40 o 
  -8  16   2      505.32      527.02     11.90 o 
  -6  16   2     1150.73     1070.59     24.62 o 
  -4  16   2      137.62      141.91     11.57 o 
   0  16   2      699.16      837.59     26.22 o 
   2  16   2      650.17      664.95     14.40 o 
   4  16   2      145.62      149.08      4.26 o 
   6  16   2      685.38      749.75     18.15 o 
   8  16   2      118.32      142.26      5.16 o 
  -9  17   2      130.47      132.25      5.71 o 
  -7  17   2      119.12      111.02      5.78 o 
  -5  17   2      210.40      192.81     14.65 o 
  -3  17   2      625.68      630.89     26.22 o 
  -1  17   2       62.48      104.89      8.48 o 
   1  17   2      560.04      489.83     27.77 o 
   3  17   2      230.57      246.97      8.40 o 
   5  17   2      119.52      108.05      3.74 o 
   7  17   2       37.84       55.26      3.34 o 
  -8  18   2        3.95        3.47      2.73 o 
  -6  18   2      231.23      199.23      5.75 o 
  -4  18   2      504.64      477.41     23.14 o 
   0  18   2      676.84      684.88     24.68 o 
   2  18   2       89.47      100.14      4.65 o 
   4  18   2      565.34      535.75      8.77 o 
   6  18   2       94.04       89.51     10.80 o 
   8  18   2       14.12        8.87      3.47 o 
  -9  19   2       57.01       58.58      3.70 o 
  -7  19   2      450.08      438.14     10.30 o 
  -5  19   2      212.23      207.45     12.80 o 
   1  19   2      481.24      518.50     17.74 o 
   3  19   2      247.12      250.34      7.57 o 
   5  19   2      170.78      182.02      5.23 o 
   7  19   2      119.61      149.02      5.49 o 
  -8  20   2       27.44       28.81      3.14 o 
  -6  20   2      212.86      191.25      7.68 o 
  -4  20   2      175.45      176.87      8.52 o 
  -2  20   2      205.31      227.52     10.80 o 
   0  20   2      321.02      327.01     16.97 o 
   2  20   2      563.96      598.22     12.23 o 
   4  20   2      354.44      327.48      7.07 o 
   6  20   2       79.95       76.84      3.70 o 
   8  20   2       14.81       25.45      3.09 o 
  -7  21   2       18.59       27.74      2.80 o 
  -5  21   2      857.50      815.04     12.66 o 
  -3  21   2      784.87      746.58     23.14 o 
   1  21   2      981.09      969.85     22.89 o 
   3  21   2      229.52      232.85      6.57 o 
   5  21   2      142.19      137.76      4.82 o 
   7  21   2       56.08       71.87      3.51 o 
  -8  22   2       65.71       68.64      6.17 o 
  -6  22   2       15.38       17.08      2.72 o 
  -4  22   2      580.88      530.11     12.51 o 
  -2  22   2      321.08      300.22     14.27 o 
   0  22   2      241.95      220.58     14.65 o 
   2  22   2      757.11      748.98     19.07 o 
   4  22   2      363.05      366.50      8.13 o 
   6  22   2       27.63       20.32      2.31 o 
  -7  23   2       74.99       80.21      4.61 o 
  -5  23   2       25.75       21.16      5.40 o 
  -3  23   2      312.90      285.56      8.67 o 
  -1  23   2     1241.08     1203.79     23.91 o 
   1  23   2      318.26      319.30     11.57 o 
   3  23   2      109.59      117.80      6.05 o 
   5  23   2       77.90       89.21      4.06 o 
   7  23   2       83.79       83.30      4.63 o 
  -6  24   2       19.87       32.21      3.51 o 
  -4  24   2      944.48      925.66     18.21 o 
  -2  24   2      563.36      592.33     17.74 o 
   0  24   2      176.51      191.01     10.03 o 
   2  24   2      189.95      185.40      7.24 o 
   4  24   2       86.38      109.24      4.06 o 
   6  24   2       20.65       17.28      2.31 o 
  -7  25   2       13.77       19.09      3.09 o 
  -5  25   2      147.36      116.24      7.71 o 
  -3  25   2      329.08      344.75     12.34 o 
  -1  25   2       38.58       42.39      3.70 o 
   1  25   2      302.93      285.08      8.33 o 
   3  25   2      131.08      149.39      6.94 o 
   5  25   2       36.88       33.23      2.41 o 
  -6  26   2        2.38        3.47      2.18 o 
  -4  26   2       81.33       70.18      4.61 o 
  -2  26   2       18.55       16.20      3.86 o 
   0  26   2      450.70      453.42     10.54 o 
   2  26   2      113.12      103.61      4.99 o 
   4  26   2      386.80      368.35      7.58 o 
  -5  27   2      109.21      107.65      6.94 o 
  -3  27   2      157.44      151.94      7.71 o 
  -1  27   2       89.65       76.10      4.42 o 
   1  27   2      190.42      179.26      5.48 o 
   3  27   2       33.88       29.31      3.86 o 
   5  27   2        5.02        6.17      2.31 o 
  -6  28   2        8.03       13.88      3.09 o 
  -4  28   2       51.10       51.48      3.51 o 
  -2  28   2       53.50       50.90      4.63 o 
   0  28   2      114.19      122.04      4.69 o 
   2  28   2       95.61      101.03      5.40 o 
   4  28   2       46.41       41.65      3.86 o 
  -5  29   2       59.31       59.39      4.63 o 
  -3  29   2       69.10       78.67      5.40 o 
  -1  29   2       95.42       82.42      4.66 o 
   1  29   2      130.34      138.44      9.26 o 
   3  29   2       90.38       83.30      4.63 o 
  -4  30   2        2.41        2.31      2.31 o 
  -2  30   2       70.36       86.01      4.66 o 
   0  30   2       44.54       44.81      3.37 o 
   2  30   2      109.14      108.75      5.40 o 
  -3  31   2        6.43        4.63      3.09 o 
  -1  31   2      102.60       99.73      4.66 o 
   1  31   2      101.75       86.52      4.06 o 
  -2  32   2       83.11       84.69      3.45 o 
   0  32   2       56.07       53.22      6.94 o 
 -11   1   3       33.80       45.71      3.82 o 
  -5   1   3     2644.52     2770.30     35.83 o 
  -3   1   3     3221.22     3564.28     54.81 o 
  -1   1   3     7397.90     7732.65    114.53 o 
   1   1   3      619.22      648.68     16.01 o 
   3   1   3      898.83      974.68     19.35 o 
   7   1   3       83.47       98.38      5.16 o 
   9   1   3       26.22       38.40      4.06 o 
 -10   2   3      284.95      301.56     13.11 o 
  -6   2   3      492.61      543.70     10.43 o 
  -4   2   3     6057.90     6495.62     94.14 o 
  -2   2   3      367.71      327.13      7.64 o 
   0   2   3      311.69      297.92      6.56 o 
   2   2   3     3973.14     3964.04     50.42 o 
   4   2   3     2355.72     2548.23     63.24 o 
   8   2   3       26.89       24.02      2.94 o 
 -11   3   3       51.95       70.96      6.17 o 
  -9   3   3       21.85       25.45      5.40 o 
  -7   3   3     1585.51     1476.19     36.25 o 
  -5   3   3     2948.61     2913.14     77.42 o 
  -3   3   3      312.21      276.89     11.18 o 
  -1   3   3      119.67      112.17      4.06 o 
   1   3   3     2210.41     2215.37     45.16 o 
   3   3   3     2885.29     2928.29     77.90 o 
   5   3   3      115.22       83.30      8.48 o 
   7   3   3     1097.84     1128.73     17.11 o 
   9   3   3      157.62      161.73     13.11 o 
 -10   4   3       82.42       91.78      7.71 o 
  -8   4   3       29.60       36.25      6.17 o 
  -6   4   3     1951.56     1986.14     64.79 o 
  -4   4   3     4258.93     4550.08     84.84 o 
  -2   4   3     5855.37     5620.90     92.55 o 
   0   4   3        4.30       12.11      2.31 o 
   2   4   3      113.85       80.13      4.06 o 
   4   4   3     1484.83     1497.01     39.33 o 
   6   4   3      295.10      305.12     16.65 o 
   8   4   3       10.99       14.92      2.96 o 
 -11   5   3       32.44       31.62      3.86 o 
  -9   5   3       21.21       32.39      5.40 o 
  -5   5   3     2459.89     2621.81     43.62 o 
  -3   5   3     2000.38     2112.76     34.08 o 
  -1   5   3       27.16       21.60      3.86 o 
   1   5   3      499.85      444.63      9.22 o 
   3   5   3      273.82      302.45     10.03 o 
   5   5   3      258.88      262.23     13.88 o 
   7   5   3        6.85       17.25      2.60 o 
   9   5   3        4.38        6.17      2.31 o 
 -10   6   3        2.33        0.77      3.09 o 
  -6   6   3      251.31      210.94     12.73 o 
  -4   6   3      442.82      393.23     10.41 o 
  -2   6   3     3402.19     3403.37     51.53 o 
   0   6   3     6428.62     5935.50     71.63 o 
   2   6   3     1927.44     1871.24     31.03 o 
   4   6   3      626.71      642.12     14.38 o 
   6   6   3       36.00       34.53      3.27 o 
   8   6   3      166.85      165.25      6.25 o 
 -11   7   3       10.20        6.94      3.09 o 
  -9   7   3      408.57      408.77     14.65 o 
  -7   7   3      125.90      150.40     12.34 o 
  -5   7   3      612.53      677.34     15.04 o 
  -3   7   3     1944.80     1912.21     31.35 o 
  -1   7   3      127.75      171.22      7.71 o 
   1   7   3      724.20      792.55     21.60 o 
   3   7   3      696.34      761.54     17.35 o 
   5   7   3      284.21      277.65      9.26 o 
   7   7   3      263.31      281.85     14.27 o 
   9   7   3        1.30        1.16      2.18 o 
 -10   8   3       23.40       28.54      4.63 o 
  -8   8   3      224.83      219.04     10.80 o 
  -6   8   3       17.45        5.40      3.86 o 
  -4   8   3     1259.74     1371.61     42.80 o 
  -2   8   3      106.32      130.34      6.94 o 
   0   8   3      959.53      925.29     12.97 o 
   2   8   3     1533.45     1492.34     25.32 o 
   4   8   3      319.23      333.20     25.84 o 
   6   8   3       32.76       30.18      3.70 o 
   8   8   3       14.83       13.60      2.73 o 
  -9   9   3       60.91       69.41      6.17 o 
  -7   9   3     1146.46     1339.67     47.82 o 
  -5   9   3      129.07      128.96      6.25 o 
  -3   9   3     1330.85     1345.84     33.94 o 
  -1   9   3     2141.68     2116.33     49.36 o 
   1   9   3     2182.76     2286.10     35.94 o 
   3   9   3      477.61      457.25     10.62 o 
   5   9   3       47.67       57.07      4.63 o 
   7   9   3       87.96       67.88      5.45 o 
   9   9   3       20.47       15.46      1.97 o 
 -10  10   3       28.45       36.25      4.63 o 
  -8  10   3      332.51      322.29     23.91 o 
  -6  10   3      370.38      440.39     20.82 o 
  -4  10   3      855.63      829.87     23.91 o 
  -2  10   3     1521.94     1584.93     37.79 o 
   0  10   3      200.21      201.54      5.55 o 
   2  10   3      624.75      615.89     12.51 o 
   4  10   3      178.32      176.15      6.80 o 
   6  10   3      148.25      131.22      5.12 o 
   8  10   3      121.72      124.20      8.87 o 
  -9  11   3        6.01       16.97      3.86 o 
  -7  11   3      391.72      445.31     28.15 o 
  -3  11   3      769.27      828.33     23.14 o 
  -1  11   3      921.55      895.43     24.68 o 
   1  11   3      554.86      530.72     10.32 o 
   3  11   3      296.88      277.73      6.86 o 
   5  11   3      240.39      260.23      5.87 o 
   7  11   3       10.34       12.35      5.01 o 
   9  11   3        4.35        8.48      3.86 o 
 -10  12   3       29.48       24.68      5.40 o 
  -8  12   3        9.46       16.89      3.25 o 
  -6  12   3      162.46      171.22     13.11 o 
  -2  12   3      298.60      279.20     12.34 o 
   2  12   3     2308.11     2305.56     31.49 o 
   4  12   3        8.06       12.62      2.25 o 
   6  12   3      154.34      140.37      3.84 o 
   8  12   3      192.50      198.97      6.94 o 
  -9  13   3       62.43       82.52      8.48 o 
  -7  13   3      654.26      661.24     12.25 o 
  -3  13   3      167.23      178.93      9.26 o 
  -1  13   3     1060.78     1076.67     37.79 o 
   1  13   3      607.39      578.59     13.50 o 
   3  13   3      278.99      290.33      7.19 o 
   5  13   3       35.79       24.79      2.04 o 
   7  13   3       34.89       34.12      2.80 o 
 -10  14   3      114.26      101.03      6.94 o 
  -8  14   3      170.99      165.05      5.25 o 
  -6  14   3      279.53      305.42     18.51 o 
  -2  14   3      196.01      199.76     10.80 o 
   0  14   3      452.81      495.15     19.28 o 
   2  14   3      395.84      420.86     10.80 o 
   4  14   3       14.23       17.17      4.59 o 
   6  14   3      102.21       99.01      3.90 o 
   8  14   3       89.94      107.98      7.71 o 
  -9  15   3       53.69       68.64      7.71 o 
  -7  15   3      320.49      327.32      9.21 o 
  -5  15   3      483.15      485.89     23.14 o 
  -1  15   3      944.89      898.51     27.77 o 
   1  15   3     1358.54     1450.05     25.94 o 
   3  15   3      480.01      491.55      8.88 o 
   5  15   3       46.50       41.44      3.07 o 
   7  15   3       78.19       65.69      4.06 o 
 -10  16   3        6.09       10.80      3.09 o 
  -8  16   3       53.06       53.70      4.41 o 
  -6  16   3       30.88       43.50      3.95 o 
   0  16   3      361.32      344.75     15.43 o 
   2  16   3      109.58      117.94      5.84 o 
   4  16   3       29.84       29.51      3.23 o 
   6  16   3       56.77       70.37      3.39 o 
   8  16   3       75.29       76.35      5.40 o 
  -9  17   3       73.50       68.09      4.91 o 
  -7  17   3      139.62      136.95      6.04 o 
  -5  17   3       42.66       46.01      4.99 o 
  -1  17   3       17.29       13.88      4.63 o 
   1  17   3      278.99      264.32      7.83 o 
   3  17   3      196.25      200.90      5.28 o 
   5  17   3      436.95      413.43     13.25 o 
   7  17   3       19.16       23.58      2.73 o 
  -8  18   3       90.19       63.39      4.91 o 
  -6  18   3     1284.74     1289.23     59.34 o 
  -4  18   3       44.71       42.42      7.71 o 
   0  18   3      123.38      118.77     10.03 o 
   2  18   3      626.83      642.83     14.81 o 
   4  18   3       14.86        9.75      2.97 o 
   6  18   3       72.23       84.59      4.06 o 
  -9  19   3       59.49       70.11      4.06 o 
  -7  19   3      567.91      493.23     11.16 o 
  -5  19   3     1122.65     1011.32     15.53 o 
   1  19   3      694.48      663.52     14.69 o 
   3  19   3      395.28      414.26      9.00 o 
   5  19   3       48.72       49.72      4.63 o 
   7  19   3        0.93        3.86      1.85 o 
  -8  20   3       25.19       24.35      3.27 o 
  -6  20   3      192.52      190.50      5.49 o 
  -4  20   3       54.00       65.83      3.55 o 
   0  20   3     2287.02     2066.97     58.62 o 
   2  20   3      642.25      586.34     25.07 o 
   4  20   3       47.45       62.18      6.29 o 
   6  20   3      190.20      229.96     10.80 o 
  -7  21   3       87.47       80.09      4.82 o 
  -5  21   3       46.46       47.05      3.03 o 
  -3  21   3      634.18      594.70     13.29 o 
   1  21   3      588.20      598.98     17.17 o 
   3  21   3      147.25      164.46      9.64 o 
   5  21   3       86.86       77.85      3.70 o 
   7  21   3        2.15        6.17      2.31 o 
  -8  22   3       49.82       48.59      5.40 o 
  -6  22   3        7.67        6.34      2.22 o 
  -4  22   3       18.07       12.00      2.62 o 
  -2  22   3      128.83      135.70      5.71 o 
   0  22   3      114.82      122.63      7.71 o 
   2  22   3      105.19      102.28      6.17 o 
   4  22   3       49.86       47.08      3.14 o 
   6  22   3        1.62        3.47      1.64 o 
  -7  23   3       50.16       53.22      6.17 o 
  -5  23   3       92.36       76.46      4.82 o 
  -3  23   3      214.27      225.15      7.58 o 
  -1  23   3      398.46      382.54     13.11 o 
   1  23   3       76.16       74.81      6.17 o 
   3  23   3       82.73       93.32      6.17 o 
   5  23   3      128.86      109.52      4.06 o 
  -6  24   3      263.72      272.99      8.13 o 
  -4  24   3      430.35      414.22     10.62 o 
  -2  24   3      119.06      124.31      8.10 o 
   0  24   3       69.46       73.27      6.17 o 
   2  24   3      118.12       96.41      6.94 o 
   4  24   3       73.24       83.63      7.71 o 
  -7  25   3       49.42       44.43      3.27 o 
  -5  25   3      147.99      149.90      5.92 o 
  -3  25   3      142.53      121.51      5.71 o 
  -1  25   3       21.81       32.60      5.01 o 
   1  25   3       25.73       29.31      4.63 o 
   3  25   3      109.50      130.34      6.94 o 
   5  25   3       85.22       87.92      5.40 o 
  -6  26   3       38.37       35.90      3.27 o 
  -4  26   3        1.17        1.93      3.47 o 
  -2  26   3      227.14      268.40     10.80 o 
   0  26   3      518.10      526.99     11.64 o 
   2  26   3       47.35       66.33      5.40 o 
   4  26   3       46.11       44.89      4.24 o 
  -5  27   3       26.03       35.36      2.96 o 
  -3  27   3       42.80       51.69      3.82 o 
  -1  27   3       17.16       20.08      4.24 o 
   1  27   3      111.68      125.23      5.71 o 
   3  27   3       16.29       21.60      3.09 o 
  -4  28   3       67.26       70.19      3.82 o 
  -2  28   3       15.78       16.97      3.09 o 
   0  28   3       12.73        9.26      3.09 o 
   2  28   3       19.29       10.80      3.09 o 
   4  28   3        5.39        4.63      2.31 o 
  -5  29   3        6.37        3.86      2.31 o 
  -3  29   3      108.40      139.60      6.94 o 
  -1  29   3       70.29       92.55      5.40 o 
   1  29   3        1.64       -0.51      2.07 o 
   3  29   3       15.43       22.37      3.09 o 
  -4  30   3       10.95       16.20      2.31 o 
  -2  30   3       26.07       19.28      3.09 o 
   0  30   3        2.40        0.26      2.07 o 
   2  30   3        3.11        1.54      1.54 o 
  -3  31   3        3.62        5.07      3.47 o 
  -1  31   3       45.26       41.48      3.47 o 
   1  31   3        1.66        0.77      1.54 o 
  -6   0   4     1073.40     1107.53     32.39 o 
  -4   0   4      101.12      138.83      8.48 o 
  -2   0   4    10501.28    11088.34    222.89 o 
   0   0   4    16581.58    17602.40    350.92 o 
   2   0   4       87.57       79.44      6.94 o 
   6   0   4      469.08      471.24     16.20 o 
   8   0   4      162.49      179.70      7.71 o 
 -11   1   4       75.17       87.15      4.91 o 
  -5   1   4      762.37      878.33     18.26 o 
  -3   1   4      417.11      447.19     10.41 o 
  -1   1   4       26.65       31.26      2.89 o 
   1   1   4      558.09      600.68     14.03 o 
   3   1   4     1832.18     1719.90     45.50 o 
   7   1   4        8.66       10.10      2.73 o 
   9   1   4       36.35       25.45      3.86 o 
 -10   2   4      344.29      313.90     13.11 o 
  -6   2   4       17.05       13.07      3.51 o 
  -4   2   4     1923.01     2211.49     37.07 o 
  -2   2   4     3176.26     3344.89     41.68 o 
   0   2   4      836.42      796.84     12.69 o 
   2   2   4      256.41      307.03      7.10 o 
   4   2   4        1.16        6.94      5.40 o 
   6   2   4      114.02       98.24      8.10 o 
   8   2   4       16.22       25.58      4.63 o 
 -11   3   4       30.03       30.85      4.63 o 
  -9   3   4       30.65       27.77      5.40 o 
  -5   3   4      534.16      542.69     26.22 o 
  -3   3   4     2335.73     2371.39     31.01 o 
  -1   3   4     4470.04     4488.76    131.50 o 
   1   3   4      933.06      943.94     14.51 o 
   3   3   4      130.25       97.95      7.71 o 
   7   3   4        3.00        4.22      1.87 o 
   9   3   4        5.97        5.40      3.09 o 
 -10   4   4       89.02       75.58      6.94 o 
  -8   4   4      142.50      126.49      8.48 o 
  -6   4   4      376.26      373.76     11.45 o 
  -4   4   4     1459.84     1592.73     28.36 o 
  -2   4   4     9832.20     9990.02    155.41 o 
   0   4   4     3457.79     3667.61     87.32 o 
   2   4   4     1706.94     1949.31     32.67 o 
   4   4   4       44.53       29.31      6.94 o 
   6   4   4      180.74      153.97      6.25 o 
   8   4   4        1.79       -0.39      2.18 o 
 -11   5   4      106.17      104.89      6.17 o 
  -9   5   4       43.24       33.94      5.40 o 
  -5   5   4     1559.07     1612.20     29.72 o 
  -3   5   4     1021.02     1034.26     19.09 o 
  -1   5   4     2912.42     2806.24     43.54 o 
   1   5   4      213.31      200.60      6.25 o 
   3   5   4      318.72      331.40     11.18 o 
   7   5   4       22.36       32.46      2.71 o 
 -10   6   4       60.84       69.41      6.17 o 
  -8   6   4      716.74      650.17     20.82 o 
  -4   6   4      806.38      947.55     18.81 o 
  -2   6   4      387.02      403.37     13.88 o 
   0   6   4     1770.05     1939.95     25.77 o 
   2   6   4     1270.46     1389.18     24.23 o 
   4   6   4       36.96       41.65      6.94 o 
   6   6   4      486.41      518.95     10.10 o 
   8   6   4      149.12      173.23      7.93 o 
 -11   7   4       41.58       50.13      4.63 o 
  -9   7   4      349.01      350.92     13.88 o 
  -7   7   4      212.05      192.81     13.88 o 
  -5   7   4      347.58      339.22     15.43 o 
  -3   7   4      552.90      563.02     17.74 o 
  -1   7   4     1168.58     1111.37     15.66 o 
   1   7   4      770.82      839.87     16.20 o 
   3   7   4      182.47      193.73     15.81 o 
   5   7   4       79.08       77.32      4.36 o 
   7   7   4       63.89       65.65      4.63 o 
 -10   8   4       17.75       20.82      4.63 o 
  -8   8   4      175.40      200.53     10.80 o 
  -4   8   4     4187.83     3929.55     87.15 o 
  -2   8   4      150.69      161.96      8.48 o 
   0   8   4       35.82       30.91      3.11 o 
   2   8   4      398.35      347.97      8.99 o 
   4   8   4      364.93      370.38      8.48 o 
   6   8   4      103.60      109.52      8.48 o 
   8   8   4        6.02       10.12      2.93 o 
  -9   9   4      149.04      126.49      8.48 o 
  -7   9   4      251.50      234.46     15.43 o 
  -5   9   4       97.80       84.84      8.48 o 
  -3   9   4      334.98      269.17     12.34 o 
  -1   9   4      552.20      576.01     11.49 o 
   1   9   4     1816.12     1740.85     52.83 o 
   3   9   4       39.08       49.13      4.24 o 
   5   9   4      265.83      212.20      9.26 o 
   7   9   4       53.05       45.16      4.06 o 
 -10  10   4       73.62       81.75      6.17 o 
  -8  10   4      105.32      100.96      6.54 o 
  -4  10   4     1011.61      943.25     27.77 o 
  -2  10   4     2965.41     3078.09     70.18 o 
   0  10   4      402.30      374.45      7.01 o 
   2  10   4      437.46      405.33     16.58 o 
   4  10   4       25.82       36.06      4.63 o 
   6  10   4       45.19       40.88      5.40 o 
   8  10   4       21.18       17.88      2.14 o 
  -9  11   4        5.94        5.40      3.09 o 
  -7  11   4      321.37      240.95      8.98 o 
  -3  11   4      930.77      923.97     26.99 o 
  -1  11   4       65.30       76.35      6.94 o 
   1  11   4     1252.84     1226.52     21.25 o 
   3  11   4       48.44       55.18      4.26 o 
   5  11   4       69.58       52.69      4.06 o 
   7  11   4      116.94      108.75      6.94 o 
 -10  12   4      118.85      124.94      9.26 o 
  -8  12   4      337.84      361.72     13.11 o 
  -4  12   4      932.74     1004.95     29.31 o 
  -2  12   4     1118.20     1025.77     28.54 o 
   0  12   4      113.47      104.12      5.40 o 
   2  12   4      363.21      361.52      9.27 o 
   4  12   4        6.33        7.49      1.86 o 
   6  12   4        4.88       -1.16      2.18 o 
   8  12   4        9.76        9.73      2.73 o 
  -9  13   4       37.87       48.81      3.85 o 
  -7  13   4      288.12      276.10      6.99 o 
  -3  13   4     1540.82     1517.06     40.88 o 
  -1  13   4      373.71      381.00     15.43 o 
   1  13   4       54.08       74.04      5.40 o 
   3  13   4       31.05       33.13      2.72 o 
   5  13   4       35.58       40.81      6.94 o 
   7  13   4       27.85       22.37      3.86 o 
 -10  14   4      107.57       90.24      7.71 o 
  -8  14   4      329.35      314.17      8.34 o 
  -6  14   4      588.76      522.62     11.88 o 
  -2  14   4      715.14      714.18     23.91 o 
   0  14   4       62.14       61.68      3.97 o 
   2  14   4      175.56      203.53      7.56 o 
   4  14   4      241.04      215.63      4.83 o 
   6  14   4       52.31       69.36     11.18 o 
   8  14   4       20.57       23.14      3.86 o 
  -9  15   4      227.29      195.90     10.80 o 
  -7  15   4      393.64      353.43      7.57 o 
  -1  15   4      609.98      664.05     23.91 o 
   1  15   4      252.38      218.70      7.70 o 
   3  15   4      115.90      111.35      6.30 o 
   5  15   4      109.04      120.67      4.26 o 
 -10  16   4       22.64       18.51      3.86 o 
  -8  16   4       59.92       51.78      4.91 o 
  -6  16   4     1609.77     1454.07     31.68 o 
   0  16   4     1580.63     1639.69     47.05 o 
   2  16   4      228.43      210.53      8.13 o 
   4  16   4       82.99       87.25      3.41 o 
   6  16   4      115.88      117.05      3.96 o 
  -9  17   4       14.56       12.34      3.86 o 
  -7  17   4      120.07      100.29     12.54 o 
  -5  17   4      584.28      584.48     16.49 o 
  -1  17   4      271.84      290.76     14.65 o 
   1  17   4      244.30      254.75      8.48 o 
   3  17   4      250.38      231.97      4.85 o 
   5  17   4      165.50      144.25      4.25 o 
  -8  18   4      176.02      151.02      6.80 o 
  -6  18   4      371.80      380.07     10.87 o 
  -4  18   4      222.00      197.44     11.57 o 
   0  18   4      100.79      104.89     10.80 o 
   2  18   4      370.67      325.20      6.76 o 
   4  18   4       16.34       13.37      2.85 o 
   6  18   4       42.64       37.02      4.63 o 
  -9  19   4      109.02       93.32      6.17 o 
  -7  19   4       85.32       62.35      5.16 o 
  -5  19   4       22.36       24.82      2.71 o 
  -3  19   4      114.66      121.86      8.48 o 
   1  19   4      492.32      460.40     12.13 o 
   3  19   4       92.77       82.31      4.07 o 
   5  19   4       65.48       66.23      3.70 o 
  -8  20   4       28.71       28.93      3.27 o 
  -6  20   4      149.33      142.44      5.86 o 
  -4  20   4      244.48      197.16      5.66 o 
   2  20   4      285.85      309.29      8.00 o 
   4  20   4       14.78       16.40      2.41 o 
   6  20   4       86.26       75.58      5.40 o 
  -7  21   4        6.93        7.33      2.73 o 
  -5  21   4      315.73      301.81      8.68 o 
  -3  21   4      302.16      274.87      7.75 o 
  -1  21   4      137.39      148.15      6.00 o 
   1  21   4      816.02      789.40     19.67 o 
   3  21   4       77.56       84.30      4.24 o 
   5  21   4      103.98      101.03      6.17 o 
  -8  22   4       51.97       60.16      6.17 o 
  -6  22   4      225.15      206.13      8.48 o 
  -4  22   4      275.74      245.65     10.45 o 
  -2  22   4        4.48        1.93      1.59 o 
   0  22   4      398.27      374.83     13.88 o 
   2  22   4      393.18      381.00     13.88 o 
   4  22   4       28.20       24.86      2.41 o 
   6  22   4       30.78       44.73      3.86 o 
  -7  23   4       24.83       23.05      2.57 o 
  -5  23   4      159.78      170.47      5.31 o 
  -3  23   4       83.01       68.88      3.51 o 
  -1  23   4      523.22      535.25     16.97 o 
   1  23   4      593.58      554.53     16.97 o 
   3  23   4        2.43        4.19      1.85 o 
   5  23   4       82.52       68.64      4.63 o 
  -6  24   4       20.76       21.43      2.96 o 
  -4  24   4      299.22      290.38      8.67 o 
  -2  24   4       59.40       47.71      5.40 o 
   0  24   4       23.83       30.85      4.63 o 
   2  24   4       20.29       35.48      4.63 o 
   4  24   4      123.02      130.27      4.26 o 
  -7  25   4       29.06       32.39      4.63 o 
  -5  25   4       37.24       36.85      3.51 o 
  -3  25   4       68.31       63.83      4.61 o 
  -1  25   4      176.49      171.51      6.25 o 
   1  25   4      251.25      313.90     11.57 o 
   3  25   4       24.60       16.97      3.09 o 
  -6  26   4       10.07       12.07      2.18 o 
  -4  26   4      214.22      217.96      6.80 o 
  -2  26   4       19.47       14.81      3.09 o 
   0  26   4       97.68      111.83      6.94 o 
   2  26   4       14.19        6.17      3.09 o 
   4  26   4       20.39       15.43      3.09 o 
  -5  27   4       77.77       75.63      5.01 o 
  -3  27   4       52.55       55.28      4.06 o 
  -1  27   4      119.26      111.49      4.61 o 
   1  27   4       18.35       22.37      3.86 o 
   3  27   4        6.35       10.03      2.31 o 
  -4  28   4       42.11       45.89      3.27 o 
  -2  28   4       99.18       89.46      5.78 o 
   0  28   4        0.06        0.77      1.64 o 
   2  28   4        2.58       -0.77      2.31 o 
  -3  29   4       37.46       35.48      2.73 o 
  -1  29   4       54.16       49.36      4.63 o 
   1  29   4       27.95       29.31      3.09 o 
  -2  30   4       65.27       53.22      4.63 o 
   0  30   4      195.55      210.55      7.71 o 
 -11   1   5        7.24        7.71      3.86 o 
  -5   1   5      102.74       99.33      5.71 o 
  -3   1   5      826.81      925.63     13.44 o 
  -1   1   5     4336.92     4589.96     69.24 o 
   1   1   5      746.09      829.09     14.21 o 
   3   1   5      218.66      219.81     13.11 o 
   5   1   5       85.13       95.80      4.90 o 
   7   1   5       79.62      118.17      4.87 o 
 -10   2   5       66.36       68.64      6.94 o 
  -4   2   5      626.15      600.62     11.11 o 
  -2   2   5     5293.31     5501.19     67.67 o 
   0   2   5       84.19      104.11      5.09 o 
   2   2   5      447.05      454.30     12.54 o 
   6   2   5      182.34      190.03      5.55 o 
   8   2   5       91.58       79.12     11.18 o 
 -11   3   5       58.00       53.99      5.40 o 
  -9   3   5      389.56      391.80     15.43 o 
  -5   3   5     1251.59     1133.89     31.62 o 
  -3   3   5      544.48      604.98     10.81 o 
  -1   3   5     3736.94     3974.46     97.95 o 
   1   3   5     1110.63     1118.50     21.95 o 
   3   3   5      218.37      186.64     11.57 o 
   5   3   5      148.00      150.65      5.44 o 
   7   3   5       75.54       67.63      3.35 o 
 -10   4   5      460.48      433.45     15.43 o 
  -4   4   5      491.39      518.88     12.81 o 
  -2   4   5      227.48      238.81      7.03 o 
   0   4   5     1940.78     2006.73     28.13 o 
   2   4   5      601.01      525.55     13.05 o 
   6   4   5      203.96      223.03      8.15 o 
   8   4   5        0.00        1.87      1.85 o 
 -11   5   5       81.77       85.61      6.17 o 
  -9   5   5        3.52        2.31      3.86 o 
  -5   5   5      442.08      399.51     16.20 o 
  -3   5   5      854.04      940.16     26.22 o 
  -1   5   5      882.63      901.09     13.93 o 
   1   5   5       64.87       65.41      4.61 o 
   5   5   5      141.17      101.03      6.94 o 
   7   5   5       16.40       19.94      2.50 o 
 -10   6   5       65.94       60.93      6.17 o 
  -8   6   5      375.46      322.39     13.88 o 
  -4   6   5      115.27      118.77      8.48 o 
  -2   6   5      254.99      229.73      6.67 o 
   0   6   5     1538.97     1598.75     22.51 o 
   2   6   5      113.10      129.99      7.71 o 
   4   6   5       12.32        9.26      3.86 o 
   6   6   5        3.48       11.57      2.20 o 
   8   6   5       15.26       15.24      1.90 o 
 -11   7   5       12.98       12.34      3.09 o 
  -9   7   5      397.57      351.69     13.88 o 
  -3   7   5      504.01      492.83     17.74 o 
  -1   7   5     1533.00     1790.09     24.56 o 
   1   7   5      127.46      173.11     22.75 o 
   3   7   5       45.26       33.94      5.40 o 
   5   7   5       66.37       86.76      5.37 o 
   7   7   5       13.64        3.26      2.04 o 
 -10   8   5       32.82       27.77      4.63 o 
  -8   8   5      434.08      432.68     15.43 o 
  -4   8   5      582.76      524.45     19.28 o 
  -2   8   5     2339.96     2338.46     75.58 o 
   0   8   5       66.11       57.73      5.61 o 
   2   8   5       42.62       45.08      8.10 o 
   4   8   5      130.16      121.09      7.71 o 
   6   8   5      116.26      132.43      7.71 o 
   8   8   5       35.09       39.33      3.86 o 
  -9   9   5      136.37      124.17      8.48 o 
  -7   9   5      356.45      341.67     13.88 o 
  -3   9   5      290.16      287.68     13.11 o 
  -1   9   5      963.82     1030.84     19.22 o 
   1   9   5       81.30       95.64      4.91 o 
   3   9   5      403.24      384.86     14.65 o 
   5   9   5       39.45       36.25      6.17 o 
   7   9   5        5.00        4.98      2.04 o 
 -10  10   5      103.31       84.07      6.17 o 
  -8  10   5      874.65      775.90     18.54 o 
  -2  10   5        9.00       17.08      2.70 o 
   0  10   5      710.99      721.93     14.15 o 
   2  10   5      151.48      156.57      8.48 o 
   4  10   5        6.61        5.40      4.63 o 
   6  10   5       44.57       42.30      6.56 o 
  -9  11   5       31.38       33.94      4.63 o 
  -7  11   5      343.42      305.19     10.41 o 
  -3  11   5      339.26      283.82     13.88 o 
  -1  11   5     2005.64     1971.28     46.66 o 
   1  11   5      295.82      307.73     11.57 o 
   3  11   5      178.65      196.67     10.03 o 
   5  11   5      197.70      202.84     10.80 o 
   7  11   5        1.43        0.26      1.94 o 
 -10  12   5       10.49        8.48      3.09 o 
  -8  12   5      536.70      542.58     20.05 o 
  -6  12   5      505.62      502.86     16.20 o 
  -2  12   5      696.37      724.21     18.51 o 
   0  12   5      561.87      536.79     16.20 o 
   2  12   5      181.72      182.86      5.55 o 
   4  12   5      200.24      162.74     10.03 o 
   6  12   5       14.98        7.71      2.73 o 
  -9  13   5      194.89      177.39      8.48 o 
  -7  13   5      424.79      394.00     11.68 o 
  -1  13   5      306.12      344.75     11.57 o 
   1  13   5     2196.90     2244.36     51.67 o 
   3  13   5      204.68      245.77      5.57 o 
   5  13   5       50.40       47.05      6.17 o 
   7  13   5       47.33       52.38      3.14 o 
 -10  14   5       29.24       28.54      4.63 o 
  -8  14   5       66.39       66.18      4.87 o 
  -6  14   5      136.33      112.38      8.05 o 
   0  14   5      241.39      245.26     10.03 o 
   2  14   5       57.94       52.88      3.05 o 
   4  14   5      535.60      517.51     17.74 o 
   6  14   5      140.27      121.41      5.37 o 
  -9  15   5       20.07       19.28      4.63 o 
  -7  15   5      468.16      442.47     10.29 o 
  -5  15   5      123.35      131.87      9.26 o 
   1  15   5      725.80      708.93     16.49 o 
   3  15   5      896.02      822.11     16.97 o 
   5  15   5      290.47      315.44     11.57 o 
   7  15   5        0.19        0.77      3.09 o 
  -8  16   5      107.07       77.13      7.71 o 
  -6  16   5      331.15      381.42      7.97 o 
  -4  16   5       88.87       82.52      7.71 o 
   0  16   5      672.97      680.31     17.74 o 
   2  16   5      177.09      145.15      3.84 o 
   4  16   5       22.85       23.91      4.63 o 
   6  16   5        2.17        0.77      3.86 o 
  -9  17   5        0.88        4.63      3.09 o 
  -7  17   5      114.85      118.47      6.84 o 
  -5  17   5      568.62      542.97     14.18 o 
  -3  17   5       36.20       37.02      5.40 o 
  -1  17   5      116.51      134.97     11.57 o 
   1  17   5      472.79      473.05      8.46 o 
   3  17   5       94.77       94.17      3.98 o 
   5  17   5       54.99       43.96      4.63 o 
  -8  18   5       77.92       94.86      7.71 o 
  -6  18   5       80.84       61.61      5.29 o 
  -4  18   5      357.24      345.39     10.62 o 
   0  18   5      116.66      120.71      4.05 o 
   2  18   5      358.46      341.01      9.27 o 
   4  18   5      383.89      389.10      9.22 o 
   6  18   5       56.06       84.07      6.17 o 
  -9  19   5       24.55       18.51      3.09 o 
  -7  19   5        9.16        8.10      2.73 o 
  -5  19   5      105.06      104.09      7.82 o 
  -3  19   5      111.77      101.92      4.59 o 
  -1  19   5      261.86      259.95      8.18 o 
   1  19   5     1115.15     1017.46     19.63 o 
   3  19   5      122.87      123.23      3.73 o 
   5  19   5       30.25       34.71      4.63 o 
  -8  20   5       77.91       89.31      4.61 o 
  -6  20   5      282.14      281.83      8.99 o 
  -4  20   5      313.47      315.77      9.77 o 
  -2  20   5      202.96      202.47      7.09 o 
   0  20   5     1044.18     1035.45     30.46 o 
   2  20   5       69.65       73.34      5.78 o 
   4  20   5       34.80       42.42      4.63 o 
  -7  21   5      170.18      161.88      6.94 o 
  -5  21   5      122.59      123.79      5.40 o 
  -3  21   5      256.93      256.00      6.82 o 
  -1  21   5      361.45      323.74      8.73 o 
   1  21   5      159.19      146.02      5.71 o 
   3  21   5       10.03        0.00      3.09 o 
   5  21   5      165.09      161.96      6.94 o 
  -6  22   5       63.54       75.06      5.40 o 
  -4  22   5      341.56      337.32      7.83 o 
  -2  22   5      105.68      120.54      4.59 o 
   0  22   5      219.36      223.56      6.80 o 
   2  22   5      296.93      266.08     10.80 o 
   4  22   5      161.18      175.08      7.71 o 
  -7  23   5        2.14        3.53      1.85 o 
  -5  23   5       31.46       31.43      3.51 o 
  -3  23   5      160.70      192.08      6.01 o 
  -1  23   5      302.80      286.14     11.57 o 
   1  23   5       23.47       24.68      3.86 o 
   3  23   5       14.37       12.34      3.09 o 
  -6  24   5       81.28       80.98      6.94 o 
  -4  24   5       89.09       93.62      5.16 o 
  -2  24   5        9.74       11.44      5.01 o 
   0  24   5       17.95       16.20      3.86 o 
   2  24   5       21.77       24.68      3.86 o 
   4  24   5       36.61       27.77      3.09 o 
  -5  25   5       68.12       76.53      4.61 o 
  -3  25   5      233.62      252.32      7.58 o 
  -1  25   5      167.76      177.81      6.25 o 
   1  25   5        1.66        0.77      2.31 o 
   3  25   5       12.12        9.26      3.09 o 
  -6  26   5       51.42       51.67      5.40 o 
  -4  26   5       20.83       25.63      2.96 o 
  -2  26   5        8.04        7.71      2.18 o 
   0  26   5       21.74       17.90      2.41 o 
   2  26   5        0.93        3.86      2.31 o 
  -5  27   5       52.20       60.61      3.51 o 
  -3  27   5       22.21       21.76      4.63 o 
  -1  27   5      151.54      153.71      5.71 o 
   1  27   5       28.65       27.79      2.73 o 
  -4  28   5        1.50        3.47      1.64 o 
  -2  28   5       12.56        7.93      1.85 o 
   0  28   5       48.63       47.50      4.63 o 
  -3  29   5       85.80       87.15      5.40 o 
  -1  29   5      184.04      192.81      7.71 o 
  -6   0   6     1579.99     1471.56     38.56 o 
  -4   0   6      549.91      537.57     16.97 o 
  -2   0   6      249.13      289.99     11.57 o 
   0   0   6     1980.40     1859.50     32.91 o 
   4   0   6      756.90      757.32     21.60 o 
   6   0   6       14.98       14.98      2.96 o 
  -5   1   6      945.40      955.59     19.09 o 
  -3   1   6     1844.01     1847.06     30.81 o 
  -1   1   6      157.39      180.94      5.48 o 
   1   1   6     2150.32     2166.85     39.27 o 
   3   1   6      957.29      915.48     25.45 o 
   5   1   6       86.74      113.59      4.11 o 
   7   1   6       18.34       17.87      2.18 o 
 -10   2   6       77.75       87.92      7.71 o 
  -4   2   6      464.02      469.28      9.45 o 
  -2   2   6      198.78      234.96     10.80 o 
   0   2   6      137.76      153.70      5.55 o 
   4   2   6      255.57      214.38      5.64 o 
   6   2   6        8.78       14.56      2.35 o 
 -11   3   6       34.62       34.71      4.63 o 
  -3   3   6      594.61      567.65     16.97 o 
  -1   3   6      428.35      400.80     10.32 o 
   1   3   6      369.86      359.78     10.45 o 
   3   3   6       63.79       59.39      6.17 o 
   5   3   6       34.96       44.44      3.39 o 
   7   3   6        7.37       10.49      2.04 o 
 -10   4   6      208.87      229.06     10.80 o 
  -4   4   6      134.05      115.80      6.94 o 
  -2   4   6      396.26      384.86     13.11 o 
   0   4   6      128.77      122.90      4.86 o 
   4   4   6       22.29       19.20      2.80 o 
   6   4   6       37.30       44.52      2.94 o 
  -9   5   6      396.33      412.62     15.43 o 
  -3   5   6     1029.80      992.71     19.54 o 
  -1   5   6      364.48      397.93     23.52 o 
   1   5   6      532.09      531.71     18.90 o 
   3   5   6      266.91      256.06     10.80 o 
   5   5   6      218.63      218.86      7.86 o 
   7   5   6       61.32       58.64      2.94 o 
 -10   6   6       60.47       80.21      6.94 o 
  -4   6   6      245.42      247.57     10.03 o 
  -2   6   6       83.20       97.50      4.61 o 
   0   6   6      199.61      215.54     18.90 o 
   2   6   6      295.25      324.70     13.88 o 
   4   6   6      232.87      242.07      7.96 o 
   6   6   6        8.84       10.54      2.23 o 
  -9   7   6      533.37      485.89     16.97 o 
  -7   7   6     1076.66      998.01     27.77 o 
  -3   7   6      190.48      165.05      7.71 o 
  -1   7   6     2398.20     2376.84     32.60 o 
   1   7   6      846.21      809.05     23.91 o 
   3   7   6      317.28      308.33      9.08 o 
   5   7   6       12.30       29.95      4.06 o 
   7   7   6       59.11       61.37      3.35 o 
 -10   8   6      277.06      279.20     10.80 o 
  -8   8   6      438.50      407.99     15.43 o 
  -6   8   6      212.67      188.19     10.03 o 
  -2   8   6     1090.57     1197.76     30.08 o 
   0   8   6      360.93      355.16      9.77 o 
   2   8   6      260.97      268.40     12.34 o 
   4   8   6       42.19       45.78      4.61 o 
   6   8   6       34.30       27.53      2.80 o 
  -9   9   6      302.32      306.19     12.34 o 
  -7   9   6      530.71      478.95     16.97 o 
  -3   9   6      259.93      249.89     10.03 o 
  -1   9   6      234.63      219.04      9.26 o 
   1   9   6       63.54       62.47      6.17 o 
   3   9   6      604.68      587.95     23.75 o 
   5   9   6       16.60        8.62      2.96 o 
   7   9   6       11.22       14.65      3.09 o 
 -10  10   6       59.14       70.18      5.40 o 
  -8  10   6      279.09      304.40     10.27 o 
  -6  10   6      850.88      766.63     22.37 o 
  -2  10   6      432.16      473.55     14.65 o 
   0  10   6       22.53       21.60      3.86 o 
   2  10   6      707.09      707.24     22.37 o 
   4  10   6       79.23       83.13      5.45 o 
   6  10   6       22.24       14.69      2.73 o 
  -9  11   6       46.01       55.53      5.40 o 
  -7  11   6      146.69      139.60      8.48 o 
  -5  11   6      408.14      418.02     14.65 o 
  -3  11   6      432.57      430.36     13.88 o 
  -1  11   6      515.95      558.39     16.97 o 
   1  11   6      599.39      603.89     19.28 o 
   3  11   6        0.30        4.24      3.27 o 
   5  11   6       75.24       58.54      4.36 o 
  -8  12   6      190.85      192.81      9.26 o 
  -6  12   6      145.20      184.33      9.26 o 
  -2  12   6       38.98       39.33      4.63 o 
   0  12   6      166.12      170.45      9.26 o 
   2  12   6      121.30      117.26     15.04 o 
   4  12   6      242.69      233.85      8.44 o 
   6  12   6       51.13       47.21      3.51 o 
  -9  13   6       26.51       29.31      3.86 o 
  -7  13   6     1075.92     1021.92     26.99 o 
  -5  13   6       54.14       50.90      5.40 o 
  -3  13   6      261.50      264.54     10.03 o 
  -1  13   6      571.22      624.72     18.51 o 
   1  13   6      382.76      365.58     13.88 o 
   3  13   6       74.47      114.92      7.71 o 
   5  13   6       14.18       13.61      4.63 o 
  -8  14   6      390.57      346.99     12.73 o 
  -6  14   6      226.49      232.15     10.03 o 
  -4  14   6      322.50      317.56      7.31 o 
  -2  14   6      200.68      208.24      9.26 o 
   0  14   6      519.60      518.28     16.97 o 
   2  14   6      192.04      192.04     10.80 o 
   4  14   6       41.00       31.29      5.01 o 
   6  14   6       63.56       71.47      4.24 o 
  -9  15   6        0.95       -2.31      3.86 o 
  -7  15   6        8.42       13.18      2.67 o 
  -5  15   6      247.75      242.12      6.81 o 
  -3  15   6      933.76      835.27     22.37 o 
  -1  15   6       66.07       74.04      6.17 o 
   1  15   6      454.16      428.49     11.17 o 
   3  15   6       96.23       94.09      7.71 o 
   5  15   6      122.83      103.02      4.82 o 
  -8  16   6      177.41      172.76     10.03 o 
  -6  16   6       11.46        9.98      2.24 o 
  -4  16   6     1512.32     1380.85     20.93 o 
  -2  16   6      545.13      491.20     12.81 o 
   0  16   6      137.19      139.25     11.57 o 
   2  16   6      271.84      259.14     11.57 o 
   4  16   6      192.60      178.16      8.48 o 
  -9  17   6       61.57       58.62      5.40 o 
  -7  17   6       17.38       19.28      5.40 o 
  -5  17   6      123.46      137.29      7.09 o 
  -3  17   6      680.66      663.12     15.54 o 
  -1  17   6       26.43       16.83      2.96 o 
   1  17   6      317.38      280.74     12.34 o 
   3  17   6       61.71       71.73      6.17 o 
  -8  18   6      155.66      161.19      9.26 o 
  -6  18   6      242.38      226.15      8.44 o 
  -4  18   6      126.05      118.95      6.54 o 
  -2  18   6       83.38       87.92      7.71 o 
   0  18   6      211.72      198.21     10.03 o 
   2  18   6      256.84      232.15     10.03 o 
   4  18   6       34.55       34.71      3.86 o 
  -7  19   6       85.91       71.44      4.91 o 
  -5  19   6       79.38       85.42      5.71 o 
  -3  19   6      152.90      138.30      8.87 o 
  -1  19   6      285.12      320.07     13.11 o 
   1  19   6      130.90      128.80      7.71 o 
   3  19   6      140.83      121.86      6.17 o 
  -8  20   6       32.35       34.71      3.86 o 
  -6  20   6      126.71      123.22      6.00 o 
  -4  20   6      269.48      270.35      8.99 o 
  -2  20   6      253.67      252.97     11.57 o 
   0  20   6        2.97        5.27      6.56 o 
   2  20   6      178.92      216.72      8.48 o 
  -7  21   6       75.00       73.45      4.61 o 
  -5  21   6        3.68        3.86      2.73 o 
  -3  21   6      397.23      374.11     10.32 o 
  -1  21   6      110.31      116.29      5.45 o 
   1  21   6      246.61      223.57      8.87 o 
  -6  22   6       10.20       10.23      7.33 o 
  -4  22   6       69.14       50.93      4.06 o 
  -2  22   6      147.69      170.25      5.31 o 
   0  22   6        0.97        0.39      2.70 o 
   2  22   6       75.41       63.24      5.40 o 
  -5  23   6       21.37       23.71      2.96 o 
  -3  23   6       53.93       51.58      4.06 o 
  -1  23   6      142.82      150.36      7.33 o 
   1  23   6       22.66       21.60      3.86 o 
   3  23   6       66.72       54.76      4.63 o 
  -6  24   6       79.18       78.67      6.17 o 
  -4  24   6       76.53       75.79      3.85 o 
  -2  24   6      137.90      151.68      6.56 o 
   0  24   6      196.30      157.34      7.71 o 
   2  24   6       10.17        3.86      2.31 o 
  -5  25   6       93.98       98.72      6.94 o 
  -3  25   6       77.33       69.23      4.26 o 
  -1  25   6      287.70      280.85      7.89 o 
   1  25   6       51.71       48.59      4.63 o 
  -4  26   6       45.56       45.50      4.63 o 
  -2  26   6      141.70      145.96     10.03 o 
   0  26   6       68.59       77.56      3.82 o 
  -3  27   6        8.90        6.50      1.85 o 
  -1  27   6       66.87       62.87      5.40 o 
  -5   1   7      410.89      438.07     16.20 o 
  -3   1   7      523.59      463.53     16.20 o 
  -1   1   7      569.31      569.19     19.28 o 
   3   1   7      115.89      123.96      4.33 o 
   5   1   7       38.57       30.35      2.48 o 
 -10   2   7       65.49       72.50      6.94 o 
  -6   2   7      850.92      819.85     24.68 o 
  -4   2   7     1094.31     1115.24     30.08 o 
  -2   2   7       59.17       39.33      5.40 o 
   0   2   7      147.28      151.94      9.26 o 
   2   2   7     1227.17     1186.62     20.99 o 
   4   2   7      150.51      159.68      4.69 o 
   6   2   7       33.65       41.24      6.94 o 
  -5   3   7     1306.36     1271.80     34.71 o 
  -3   3   7       42.41       61.70      6.17 o 
  -1   3   7      121.54      138.83      8.48 o 
   1   3   7      376.81      351.69     13.88 o 
   3   3   7      414.59      399.57     12.38 o 
   5   3   7      142.73      131.26      4.90 o 
 -10   4   7       23.58       26.22      4.63 o 
  -6   4   7     1786.87     1832.51     45.50 o 
  -4   4   7     1037.03     1048.14     28.54 o 
  -2   4   7      317.63      261.46     11.57 o 
   0   4   7      278.88      274.57     12.34 o 
   2   4   7     1011.55      965.37     15.85 o 
   4   4   7      152.31      176.64      4.78 o 
   6   4   7       63.52       81.35      4.06 o 
  -9   5   7       51.24       54.76      6.17 o 
  -5   5   7      800.94      758.15     22.37 o 
  -3   5   7      277.23      281.51     12.34 o 
  -1   5   7      583.63      600.81     19.28 o 
   1   5   7       48.63       33.94      5.40 o 
   3   5   7      189.95      190.90      5.89 o 
   5   5   7       11.07       11.78      2.73 o 
 -10   6   7      104.72      105.66      6.94 o 
  -8   6   7      599.83      630.12     20.82 o 
  -6   6   7      649.41      615.09     14.44 o 
  -4   6   7      743.03      792.08     23.14 o 
  -2   6   7      174.98      179.70      9.26 o 
   0   6   7     1557.76     1427.60     37.02 o 
   2   6   7      431.02      383.35     11.17 o 
   4   6   7      156.59      171.99     10.03 o 
   6   6   7       24.74       23.14      2.73 o 
  -9   7   7      422.56      461.21     15.43 o 
  -7   7   7      255.83      208.24     10.80 o 
  -5   7   7     1039.16     1045.05     28.54 o 
  -3   7   7        2.53       -2.31      3.09 o 
  -1   7   7       39.07       47.82      6.17 o 
   1   7   7      164.29      178.85      7.64 o 
   3   7   7       58.22       50.13      4.61 o 
   5   7   7      167.19      173.08      6.25 o 
 -10   8   7        3.05       -0.77      3.09 o 
  -8   8   7       83.29       80.21      6.94 o 
  -6   8   7      282.48      306.96     13.11 o 
  -4   8   7      492.20      510.57     16.97 o 
  -2   8   7      164.48      166.59      9.26 o 
   0   8   7      231.08      259.91     12.34 o 
   2   8   7      172.87      183.51      7.89 o 
   4   8   7        5.37       14.19      3.27 o 
   6   8   7       19.66       11.62      2.18 o 
  -9   9   7        9.99        4.63      3.09 o 
  -7   9   7      163.97      134.20      8.48 o 
  -5   9   7      397.14      398.04     23.52 o 
  -3   9   7      613.03      614.69     19.28 o 
  -1   9   7      743.84      696.45     21.60 o 
   1   9   7      234.70      199.80      8.18 o 
   3   9   7      109.42      138.83      9.26 o 
   5   9   7        7.98        9.64      2.73 o 
  -8  10   7      556.95      537.57     17.74 o 
  -6  10   7     1039.58     1062.79     27.77 o 
  -4  10   7      500.67      477.41     16.20 o 
  -2  10   7       10.64       17.74      3.86 o 
   0  10   7      667.09      619.37     14.72 o 
   2  10   7      142.41      141.98      6.80 o 
   4  10   7      127.03      133.95      6.94 o 
  -9  11   7      249.94      297.71     10.80 o 
  -7  11   7       85.10       92.55      6.94 o 
  -5  11   7     1395.51     1254.84     33.16 o 
  -3  11   7      211.23      209.01     10.03 o 
  -1  11   7      112.54      114.92      7.71 o 
   1  11   7       35.78       46.28      6.94 o 
   3  11   7      212.04      184.49      8.87 o 
   5  11   7        0.66        5.66      4.63 o 
  -8  12   7       20.00       23.14      3.86 o 
  -6  12   7      169.59      198.21     10.03 o 
  -4  12   7      271.94      233.77      7.35 o 
  -2  12   7      297.06      262.59      8.44 o 
   0  12   7      421.85      429.97      9.78 o 
   2  12   7      117.89      110.29      8.48 o 
   4  12   7       82.78       88.03      6.56 o 
  -9  13   7      330.82      362.49     10.80 o 
  -7  13   7      185.70      199.76      9.26 o 
  -5  13   7      149.94      138.83      7.71 o 
  -3  13   7      965.58      885.40     28.92 o 
  -1  13   7      304.49      294.74      7.54 o 
   1  13   7      372.84      369.03     10.62 o 
   3  13   7       64.98       72.50      6.94 o 
   5  13   7      134.25      146.20      5.16 o 
  -8  14   7      120.04      124.94      6.94 o 
  -6  14   7       23.71       23.14      3.86 o 
  -4  14   7      286.60      276.88     11.57 o 
  -2  14   7      175.18      158.83      7.35 o 
   0  14   7       74.50       62.76      5.16 o 
   2  14   7      193.05      182.79     10.03 o 
   4  14   7       26.81       23.75      3.09 o 
  -7  15   7       77.11       73.23      4.42 o 
  -5  15   7       52.31       53.05      9.64 o 
  -3  15   7      175.74      161.45      5.68 o 
  -1  15   7      109.40      107.80      6.25 o 
   1  15   7      389.95      375.60     14.65 o 
   3  15   7       66.28       68.64      6.17 o 
  -8  16   7       42.43       45.50      6.17 o 
  -6  16   7       22.16       17.64      2.96 o 
  -4  16   7      110.27      114.74      4.76 o 
  -2  16   7       54.05       59.39      6.94 o 
   0  16   7      297.84      294.62     13.11 o 
   2  16   7        0.85        4.63      3.86 o 
   4  16   7        7.61       15.43      3.09 o 
  -7  17   7       51.47       57.84      6.94 o 
  -5  17   7      305.13      300.79     13.88 o 
  -3  17   7       79.49       82.82      5.71 o 
  -1  17   7      286.84      299.25     13.11 o 
   1  17   7      100.80      109.52      7.71 o 
   3  17   7       59.45       55.53      4.63 o 
  -8  18   7       81.64       81.75      6.17 o 
  -6  18   7      229.87      198.98     10.80 o 
  -4  18   7      397.14      417.75     11.72 o 
  -2  18   7      647.90      583.07     19.28 o 
   0  18   7       10.62       10.03      3.86 o 
   2  18   7       93.39       74.81      6.17 o 
  -7  19   7       73.34       70.96      6.17 o 
  -5  19   7       16.19       11.42      3.86 o 
  -3  19   7      730.98      693.62     15.79 o 
  -1  19   7      103.84       89.47      6.94 o 
   1  19   7       59.10       74.81      6.17 o 
  -6  20   7       26.16       29.84      3.51 o 
  -4  20   7       57.84       72.70      5.16 o 
  -2  20   7       32.18       21.74      3.51 o 
   0  20   7      168.35      179.70      8.48 o 
   2  20   7       49.10       60.16      4.63 o 
  -7  21   7       96.90      103.35      5.40 o 
  -5  21   7       40.92       31.95      3.51 o 
  -3  21   7       25.45       27.82      3.47 o 
  -1  21   7       78.07       96.41      6.94 o 
   1  21   7       34.51       27.77      3.86 o 
  -6  22   7       81.19       74.04      4.06 o 
  -4  22   7      219.10      213.83      7.03 o 
  -2  22   7      142.40      142.38      5.71 o 
   0  22   7      217.10      239.09      8.48 o 
  -5  23   7      110.99      122.03      4.82 o 
  -3  23   7       28.27       28.42      2.96 o 
  -1  23   7      234.60      248.34     10.80 o 
  -4  24   7        3.95        0.77      3.09 o 
  -2  24   7       12.13       12.34      3.86 o 
   0  24   7      153.85      158.11      7.71 o 
  -3  25   7       69.57       70.96      6.17 o 
  -1  25   7        7.17        4.63      3.09 o 
   0   0   8       89.11      100.26      8.48 o 
   2   0   8      277.12      332.01     15.81 o 
   4   0   8       97.23       99.36      4.82 o 
  -1   1   8      636.83      607.37     14.72 o 
   1   1   8       16.49       24.53      3.24 o 
   3   1   8      418.79      464.44      8.57 o 
   5   1   8        9.20       13.89      3.09 o 
  -4   2   8      142.93      116.46      8.48 o 
   0   2   8       86.34       91.86      5.71 o 
   2   2   8       33.84       31.75      3.12 o 
   4   2   8       54.39       48.09      3.12 o 
  -9   3   8       34.21       33.94      5.40 o 
  -3   3   8      187.79      187.42     11.57 o 
  -1   3   8       34.33       34.71      6.17 o 
   1   3   8      335.61      337.55     10.36 o 
   3   3   8      109.63      101.86      5.45 o 
   5   3   8        3.41        2.31      3.09 o 
  -8   4   8        3.08        8.48      4.63 o 
  -4   4   8      193.15      225.98     11.57 o 
  -2   4   8      424.21      441.65     14.65 o 
   0   4   8       59.11       63.90      5.40 o 
   2   4   8      391.91      392.72     10.91 o 
   4   4   8        1.80        2.92      1.90 o 
  -9   5   8       68.40       81.75      6.94 o 
  -7   5   8       15.00       17.74      4.63 o 
  -3   5   8      188.36      194.21      8.87 o 
  -1   5   8      545.12      483.61     14.27 o 
   1   5   8      140.14      120.58      6.80 o 
   3   5   8       77.28       81.52      4.91 o 
   5   5   8        2.60        3.86      3.09 o 
  -8   6   8      124.80      133.43      8.48 o 
  -6   6   8      386.94      357.86     14.65 o 
  -4   6   8      518.48      497.85     21.21 o 
  -2   6   8       29.76       24.68      3.82 o 
   0   6   8      218.23      195.90     11.57 o 
   2   6   8       65.61       87.74      5.45 o 
   4   6   8       41.16       58.25      3.82 o 
  -9   7   8       91.06       83.30      6.17 o 
  -7   7   8      455.75      469.70     16.97 o 
  -3   7   8       18.30       20.50      3.27 o 
  -1   7   8      221.63      228.29     12.34 o 
   1   7   8      199.53      184.29     21.98 o 
   3   7   8       87.48      105.03      5.45 o 
  -8   8   8       23.49       34.71      5.40 o 
  -6   8   8      881.74      972.56     26.99 o 
  -4   8   8     1975.62     1840.22     46.28 o 
  -2   8   8      134.83      129.57      9.26 o 
   0   8   8       22.16       18.51      5.40 o 
   2   8   8       29.11       36.07      3.82 o 
   4   8   8      109.39      128.80      7.71 o 
  -9   9   8       42.93       63.24      5.40 o 
  -7   9   8      118.13      137.28      8.48 o 
  -5   9   8       41.64       41.65      5.40 o 
  -3   9   8      272.14      248.34     12.34 o 
  -1   9   8      243.90      248.34     12.34 o 
   1   9   8      752.01      765.09     23.91 o 
   3   9   8       85.01       74.40      4.01 o 
  -8  10   8       96.34      124.94      7.71 o 
  -6  10   8      294.94      288.45     11.57 o 
  -2  10   8      267.25      281.51     13.11 o 
   0  10   8      140.15      142.68     10.03 o 
   2  10   8      104.44      109.52      8.48 o 
   4  10   8       20.93       21.15      3.47 o 
  -9  11   8      132.10      148.08      6.94 o 
  -7  11   8       36.30       39.33      4.63 o 
  -5  11   8       92.25       74.04      6.17 o 
  -3  11   8      501.99      508.26     18.51 o 
  -1  11   8      108.85      123.40      9.26 o 
   1  11   8       66.00       50.90      6.17 o 
   3  11   8        9.97        9.18      2.96 o 
  -8  12   8       29.89       35.48      3.86 o 
  -6  12   8      151.04      157.34      8.48 o 
  -4  12   8       14.90       10.03      3.09 o 
  -2  12   8      220.02      236.00     11.57 o 
   0  12   8       57.98       66.33      6.94 o 
   2  12   8       77.02       60.16      6.94 o 
   4  12   8        6.71        8.48      3.09 o 
  -7  13   8       90.73      107.20      6.94 o 
  -5  13   8       26.28       20.82      3.86 o 
  -3  13   8      363.37      353.92     27.77 o 
  -1  13   8       19.20       18.02      3.86 o 
   1  13   8       89.30      106.23      5.71 o 
   3  13   8       16.71       13.88      3.86 o 
  -6  14   8      185.18      197.44      8.48 o 
  -4  14   8      603.60      596.95     17.74 o 
  -2  14   8      272.21      267.12      9.39 o 
   0  14   8      177.33      184.65     12.73 o 
   2  14   8       19.41       16.97      3.86 o 
  -7  15   8        0.35        3.86      3.86 o 
  -5  15   8      200.06      195.34      6.84 o 
  -3  15   8      519.95      483.92     11.49 o 
  -1  15   8      145.35      162.58     10.03 o 
   1  15   8       27.41       16.20      3.86 o 
   3  15   8       21.00       20.82      3.09 o 
  -8  16   8      122.67      111.83      6.94 o 
  -6  16   8       55.69       59.39      6.94 o 
  -4  16   8       65.41       48.59      6.17 o 
  -2  16   8      286.17      293.85     13.11 o 
   0  16   8       63.81       52.97      4.36 o 
   2  16   8       24.55       18.51      3.86 o 
  -7  17   8       66.12       73.27      6.17 o 
  -5  17   8      118.39      138.05      9.26 o 
  -3  17   8       63.46       95.64      7.71 o 
  -1  17   8        8.94       15.43      4.63 o 
   1  17   8       20.54       23.91      3.86 o 
  -6  18   8       80.60       88.69      6.94 o 
  -4  18   8       33.06       37.79      5.40 o 
  -2  18   8        5.01        8.10      2.73 o 
   0  18   8       38.93       43.19      5.40 o 
   2  18   8       19.12       23.14      3.09 o 
  -7  19   8       45.24       42.42      4.63 o 
  -5  19   8       35.09       36.25      5.40 o 
  -3  19   8      196.95      205.21      7.35 o 
  -1  19   8      223.28      205.87      6.80 o 
   1  19   8        3.95        5.40      2.31 o 
  -6  20   8      150.20      128.03      6.94 o 
  -4  20   8      271.73      267.34      7.89 o 
  -2  20   8        2.92        1.54      2.18 o 
   0  20   8       27.91       26.99      3.86 o 
  -5  21   8       85.45       86.38      5.40 o 
  -3  21   8       91.70       96.51      4.61 o 
  -1  21   8       20.88       25.45      2.96 o 
  -4  22   8       40.17       39.33      3.86 o 
  -2  22   8       25.49       27.31      2.57 o 
  -1   1   9       50.69       73.90      5.45 o 
   1   1   9       27.44       36.11      4.06 o 
   3   1   9       72.78       60.94      3.82 o 
  -2   2   9      303.56      294.62     13.11 o 
   0   2   9      534.19      546.61     13.88 o 
   2   2   9       65.43       69.94      4.61 o 
  -3   3   9      252.94      206.70     11.57 o 
  -1   3   9       22.12       20.05      5.40 o 
   1   3   9       16.78       15.03      3.27 o 
   3   3   9       18.62       19.94      2.96 o 
  -8   4   9      147.47      175.08      9.26 o 
  -2   4   9       49.94       53.99      6.94 o 
   0   4   9      161.81      161.62      7.09 o 
   2   4   9       16.42       25.07      3.27 o 
  -7   5   9       78.25       76.35      6.94 o 
  -3   5   9      128.09       89.47      7.71 o 
  -1   5   9      149.83      169.68     10.03 o 
   1   5   9        2.90        0.77      2.73 o 
   3   5   9        8.94        8.87      2.73 o 
  -8   6   9       58.03       78.67      6.17 o 
  -6   6   9       46.18       43.96      5.40 o 
  -4   6   9       25.85       20.05      5.40 o 
  -2   6   9       73.45       54.76      6.17 o 
   0   6   9       13.83       21.60      4.63 o 
   2   6   9       38.61       31.83      3.51 o 
  -7   7   9       69.11       65.56      6.17 o 
  -5   7   9      208.28      168.91      9.26 o 
  -3   7   9      156.87      121.09      9.26 o 
  -1   7   9      165.35      174.30     10.03 o 
   1   7   9       60.28       62.47      6.17 o 
   3   7   9       37.81       35.90      3.27 o 
  -8   8   9       18.53       24.68      3.86 o 
  -6   8   9       47.57       50.90      5.40 o 
  -2   8   9       14.90       25.45      5.40 o 
   0   8   9      153.20      158.11      9.26 o 
   2   8   9       44.05       63.58      4.06 o 
  -7   9   9       14.51       12.34      3.86 o 
  -5   9   9       56.91       43.96      5.40 o 
  -3   9   9      107.59      131.11      9.26 o 
  -1   9   9       28.21       24.68      5.40 o 
   1   9   9       10.26       12.34      3.86 o 
  -8  10   9       95.38      102.58      6.17 o 
  -6  10   9       56.31       44.73      4.63 o 
  -4  10   9       65.22       72.50      6.17 o 
  -2  10   9      145.62      141.91      9.26 o 
   0  10   9       55.60       50.13      6.17 o 
   2  10   9       20.94       31.10      3.51 o 
  -7  11   9       23.82       24.68      3.86 o 
  -5  11   9      253.37      236.00     10.03 o 
  -3  11   9       24.08       21.60      5.40 o 
  -1  11   9      181.25      202.07     10.03 o 
   1  11   9        1.40        0.00      2.73 o 
  -6  12   9       25.25       26.22      3.86 o 
  -4  12   9      158.37      168.91      8.48 o 
  -2  12   9      310.50      293.85     13.11 o 
   0  12   9        5.97        8.62      6.56 o 
   2  12   9        2.39        1.54      3.09 o 
  -7  13   9       40.53       53.22      3.86 o 
  -5  13   9       68.96       86.38      6.17 o 
  -3  13   9       34.63       21.60      3.86 o 
  -1  13   9       71.20       82.97      5.16 o 
   1  13   9       11.79        7.03      2.70 o 
  -6  14   9       11.59       12.34      3.09 o 
  -4  14   9       34.30       50.90      4.63 o 
  -2  14   9       88.36      102.24      6.94 o 
   0  14   9       55.83       53.01      4.06 o 
  -5  15   9       68.54       71.73      6.94 o 
  -3  15   9       18.61       18.51      4.63 o 
  -1  15   9       12.84        3.09      3.09 o 
   1  15   9       12.18       12.34      3.09 o 
  -6  16   9       31.61       40.88      5.40 o 
  -4  16   9       18.22       16.97      4.63 o 
  -2  16   9      225.88      229.83     10.80 o 
   0  16   9       69.22       73.27      6.17 o 
  -5  17   9       53.10       50.13      5.40 o 
  -3  17   9       51.34       43.96      5.40 o 
  -1  17   9        2.94        0.00      3.09 o 
  -4  18   9       20.68       18.51      3.86 o 
  -2  18   9       58.99       47.82      4.63 o 
  -3  19   9        9.73       13.11      3.09 o 
  -1  19   9       31.81       54.76      4.63 o 
   0   0  10      100.75      108.75      7.71 o 
  -1   1  10       18.00       21.54      3.86 o 
   1   1  10        6.41        8.48      2.73 o 
  -2   2  10       11.31       18.51      4.63 o 
   0   2  10        1.75        3.39      6.17 o 
  -7   3  10       19.70       17.74      3.86 o 
  -3   3  10        2.17        4.63      3.86 o 
  -1   3  10       18.97       32.39      5.40 o 
   1   3  10       33.60       51.67      3.82 o 
  -6   4  10       38.42       57.07      5.40 o 
  -2   4  10       34.92       23.91      4.63 o 
   0   4  10        7.14        8.48      3.86 o 
  -7   5  10      198.81      198.98      8.48 o 
  -5   5  10      425.22      447.33     14.65 o 
  -3   5  10      162.35      172.76     10.03 o 
  -1   5  10       17.21       15.43      4.63 o 
   1   5  10       56.79       70.26      3.82 o 
  -6   6  10       26.57       45.50      4.63 o 
  -2   6  10        5.38        0.77      3.86 o 
   0   6  10       24.98       31.62      4.63 o 
  -7   7  10       59.79       47.82      4.63 o 
  -5   7  10        5.90        6.94      3.09 o 
  -3   7  10       39.75       41.65      6.17 o 
  -1   7  10       20.49       23.91      4.63 o 
   1   7  10       38.02       60.93      5.40 o 
  -6   8  10       19.26       19.28      3.86 o 
  -4   8  10       77.15       48.59      4.63 o 
  -2   8  10       56.64       63.24      6.17 o 
   0   8  10       29.48       23.91      3.86 o 
  -5   9  10       83.29       80.21      6.17 o 
  -1   9  10       74.31       74.04      6.17 o 
  -6  10  10        3.02        1.54      2.31 o 
  -4  10  10       57.32       40.88      4.63 o 
  -2  10  10      183.92      198.98     10.03 o 
   0  10  10       51.63       47.82      4.63 o 
  -5  11  10       67.57       85.61      5.40 o 
  -3  11  10        7.02       10.80      3.09 o 
  -1  11  10       19.47       25.45      4.63 o 
  -4  12  10       26.68       33.94      3.86 o 
  -2  12  10        1.04        5.40      2.31 o 
                                                 
